# Supplementary material for: 3-[(E)-(7-Chloro-4-quinol­yl)hydrazono­meth­yl]benzonitrile monohydrate
Source: Acta Crystallogr Sect E Struct Rep Online. 2009 Nov 28;65(Pt 12):o3239–40. doi: 10.1107/S1600536809050120 (PMC2971809; doi:10.1107/S1600536809050120)
Supplement: Supplementary file 2 [file e-65-o3239-Isup2.hkl]

#
# h,k,l, Fc-squared, Fo-squared, sigma(Fo-squared) and status flag
#
data_I
_shelx_title ' pqui193 in P-1'
_shelx_refln_list_code          4
_shelx_F_calc_maximum      116.26
_exptl_crystal_F_000       336.00
_reflns_d_resolution_high  0.7697
 
loop_
 _symmetry_equiv_pos_as_xyz
 'x, y, z'
 '-x, -y, -z'
 
_cell_length_a     8.7406
_cell_length_b     9.8587
_cell_length_c    10.2301
_cell_angle_alpha 110.890
_cell_angle_beta   93.434
_cell_angle_gamma 110.677
 
_shelx_F_squared_multiplier     1.000
 
loop_
 _refln_index_h
 _refln_index_k
 _refln_index_l
 _refln_F_squared_calc
 _refln_F_squared_meas
 _refln_F_squared_sigma
 _refln_observed_status
   2   0   0     2283.48     2288.94     46.32 o
   3   0   0     1391.33     1298.66     25.36 o
   4   0   0      135.43      139.76      3.30 o
   5   0   0       85.83       89.68      2.32 o
   6   0   0      240.89      249.74      6.88 o
   7   0   0       62.09       66.02      3.36 o
   8   0   0       30.46       32.71      2.31 o
   9   0   0        6.95        3.65      1.78 o
  10   0   0        9.69        9.18      3.02 o
 -10   1   0        7.29        7.13      2.52 o
  -9   1   0        0.09        2.74      1.98 o
  -8   1   0       96.22      107.54      4.50 o
  -7   1   0       98.38       93.58      3.12 o
  -6   1   0       73.33       79.04      2.43 o
  -5   1   0      247.87      241.77      6.04 o
  -4   1   0       43.27       52.56      1.54 o
  -3   1   0     1187.93     1135.81     22.53 o
  -2   1   0     1919.90     1869.81     37.23 o
   1   1   0      144.99      151.31      3.46 o
   2   1   0        8.65       13.18      1.32 o
   3   1   0      126.75      111.52      3.05 o
   4   1   0        5.53        5.01      0.77 o
   5   1   0       21.50       20.75      1.24 o
   6   1   0       16.80       14.34      1.01 o
   7   1   0       88.52       91.17      3.42 o
   8   1   0       61.02       70.05      4.21 o
   9   1   0       33.52       28.30      3.42 o
 -10   2   0       62.43       73.04      5.54 o
  -9   2   0       85.20       90.09      6.15 o
  -8   2   0       72.92       79.58      3.74 o
  -7   2   0        7.38       10.78      1.32 o
  -6   2   0        7.05       14.27      1.03 o
  -5   2   0     1952.32     2115.88     42.27 o
  -4   2   0        7.95       13.16      1.12 o
  -3   2   0     1910.90     1818.93     64.03 o
  -2   2   0      428.91      409.99      9.64 o
  -1   2   0     3207.25     3209.46     74.41 o
   0   2   0       60.92       57.28      2.07 o
   2   2   0      140.37      134.04      3.06 o
   3   2   0      109.66      110.18      2.90 o
   4   2   0      699.98      660.25     13.28 o
   5   2   0       15.42       11.06      1.29 o
   6   2   0      146.40      142.78      4.09 o
   7   2   0       30.42       28.58      2.29 o
   8   2   0      119.55      115.14      7.18 o
   9   2   0        2.24        4.09      3.63 o
 -11   3   0        5.57       -0.79      5.77 o
 -10   3   0      114.56      113.95      7.08 o
  -9   3   0        2.78        3.94      1.40 o
  -8   3   0      135.25      125.45      7.11 o
  -7   3   0      140.47      146.06      4.47 o
  -6   3   0        4.45        4.98      0.86 o
  -5   3   0        0.70        2.00      1.87 o
  -4   3   0      326.36      305.45     10.67 o
  -3   3   0       38.34       41.59      2.97 o
  -2   3   0     1335.33     1301.19     28.75 o
  -1   3   0     2584.13     2479.76     68.22 o
   0   3   0      802.28      851.56     18.19 o
   1   3   0      647.18      617.62     12.83 o
   2   3   0       97.45      100.11      2.70 o
   3   3   0       31.32       33.80      1.42 o
   4   3   0       32.48       32.98      1.45 o
   5   3   0      101.62      100.59      3.06 o
   6   3   0       72.31       72.81      3.12 o
   7   3   0        1.60        4.72      4.40 o
   8   3   0      111.97      112.19     22.34 o
 -11   4   0        8.19       11.08      3.86 o
 -10   4   0        2.53        0.14      2.60 o
  -9   4   0       61.17       71.02      5.06 o
  -8   4   0      147.91      129.30      5.07 o
  -7   4   0       64.39       71.18      3.43 o
  -6   4   0       15.70       19.51      1.28 o
  -5   4   0       44.26       57.02      2.32 o
  -4   4   0     4570.59     4603.27    213.97 o
  -3   4   0        6.08        7.14      1.49 o
  -2   4   0     1673.17     1576.40     49.72 o
  -1   4   0      306.48      257.87     14.40 o
   0   4   0      786.31      864.57     19.72 o
   1   4   0       39.47       34.11      1.43 o
   2   4   0     3376.79     3517.38     72.45 o
   3   4   0      312.67      311.91      7.48 o
   4   4   0        1.22        2.38      0.82 o
   5   4   0       67.74       67.47      2.54 o
   6   4   0       49.07       49.55      2.75 o
   7   4   0        5.85        3.92      1.46 o
   8   4   0       10.14        5.83      2.91 o
 -11   5   0       45.43       26.45      7.46 o
 -10   5   0        7.32        5.39      4.88 o
  -9   5   0      128.32      105.44      4.64 o
  -8   5   0       11.71       11.08      2.63 o
  -7   5   0      373.74      382.91     10.68 o
  -6   5   0      187.18      189.88      5.04 o
  -5   5   0      183.37      173.82      5.40 o
  -4   5   0      284.30      258.92      6.64 o
  -3   5   0      114.20      117.82      5.99 o
  -2   5   0      183.42      171.79      5.37 o
  -1   5   0      236.82      227.81      6.28 o
   0   5   0      153.69      168.82      4.46 o
   1   5   0      233.36      252.10      5.66 o
   2   5   0       93.11       92.26      2.74 o
   3   5   0        1.93        2.79      0.77 o
   4   5   0       11.60       12.83      1.00 o
   5   5   0       16.46       21.37      1.68 o
   6   5   0       62.80       67.13      8.15 o
   7   5   0       67.78       58.05      6.74 o
 -11   6   0       40.98       22.88      5.87 o
 -10   6   0       18.85       11.45      4.72 o
  -9   6   0       23.95       31.37      4.47 o
  -8   6   0       27.87       26.83      2.46 o
  -7   6   0       12.71        5.39      1.39 o
  -6   6   0       63.16       73.31      4.37 o
  -5   6   0       12.91       15.64      1.68 o
  -4   6   0       58.54       65.94      3.27 o
  -3   6   0     2308.29     2522.57     55.18 o
  -2   6   0       29.22       27.67      1.85 o
  -1   6   0      108.54      110.57      3.76 o
   0   6   0      119.67      117.39      4.16 o
   1   6   0      217.53      210.63      4.77 o
   2   6   0       20.55       18.62      1.31 o
   3   6   0      239.94      266.11      8.05 o
   4   6   0      217.96      232.85      8.40 o
   5   6   0        0.58       -1.08      1.65 o
   6   6   0        0.54       -0.71      4.51 o
 -11   7   0        0.07        2.99      2.95 o
 -10   7   0        9.07       13.25      2.91 o
  -9   7   0       19.02        9.58      3.10 o
  -8   7   0        8.32        9.46      1.74 o
  -7   7   0       34.84       38.43      4.69 o
  -6   7   0      122.48      134.11     11.85 o
  -5   7   0       61.53       63.36      3.87 o
  -4   7   0       28.16       28.16      1.68 o
  -3   7   0      302.91      285.90      6.75 o
  -2   7   0       83.65       88.15      3.38 o
  -1   7   0      241.34      226.46      6.39 o
   0   7   0       28.28       26.67      2.93 o
   1   7   0       30.92       29.04      1.98 o
   2   7   0        0.07       -0.40      1.28 o
   3   7   0        3.50        4.56      1.68 o
   4   7   0       44.73       42.45      4.84 o
   5   7   0        1.67        1.86      4.82 o
 -10   8   0       26.90       27.27      4.02 o
  -9   8   0       68.89       56.41      5.88 o
  -8   8   0        5.54       12.43      3.26 o
  -7   8   0       13.97        9.60      2.16 o
  -6   8   0       22.15       16.18      2.51 o
  -5   8   0      138.35      150.55      5.87 o
  -4   8   0        4.31       11.71      1.62 o
  -3   8   0        1.51       10.52      4.33 o
  -2   8   0      620.25      648.20     22.27 o
  -1   8   0        9.02       11.33      1.73 o
   0   8   0        0.79        3.15      1.31 o
   1   8   0        8.19        6.86      1.22 o
   2   8   0       35.26       26.30      6.50 o
   3   8   0        4.73        4.97      2.22 o
   4   8   0        7.89        8.98      2.06 o
 -10   9   0        7.46       12.29      6.21 o
  -9   9   0        0.56        7.54      3.41 o
  -8   9   0       92.58       75.57      5.68 o
  -7   9   0       10.15       20.19      2.41 o
  -6   9   0      103.13      110.57      6.07 o
  -5   9   0        1.21        0.97      0.83 o
  -4   9   0       10.00       14.29      4.24 o
  -3   9   0        1.55        3.12      2.77 o
  -2   9   0       23.31       22.73      2.53 o
  -1   9   0       13.22        8.11      2.34 o
   0   9   0       45.83       42.46      3.70 o
   1   9   0        2.75        2.27      1.66 o
   2   9   0       55.64       57.95      6.59 o
   3   9   0       26.36       23.10      3.39 o
  -9  10   0        5.12        6.03      2.72 o
  -8  10   0      113.95      143.67     13.12 o
  -7  10   0       47.02       40.33      3.85 o
  -6  10   0        1.45        2.23      1.79 o
  -5  10   0       13.72       13.49      4.40 o
  -4  10   0       55.57       54.95      8.33 o
  -3  10   0       10.24        4.04      2.03 o
  -2  10   0        4.79        3.35      3.10 o
  -1  10   0      139.22      126.69      8.71 o
   0  10   0       34.19       54.16      5.74 o
   1  10   0        1.38       -2.15      2.81 o
  -8  11   0        6.18        9.79      3.08 o
  -7  11   0      118.82      143.73     10.27 o
  -6  11   0        6.50        6.42      2.76 o
  -5  11   0       67.92       91.81      6.10 o
  -4  11   0        3.60       -0.12      2.18 o
  -3  11   0       33.62       36.60      3.38 o
  -2  11   0        1.97        3.58      2.37 o
  -1  11   0        2.31        1.87      2.37 o
   3 -12   1        0.61        5.47      2.43 o
   4 -12   1       22.34       21.80      2.84 o
   5 -12   1      122.36      119.95      8.99 o
   6 -12   1       35.16       33.44      3.61 o
   0 -11   1       29.22       31.00      3.67 o
   1 -11   1       11.10       17.84      2.74 o
   2 -11   1       17.77        9.59      3.54 o
   3 -11   1       50.28       41.22      5.32 o
   4 -11   1        6.23        1.37      2.09 o
   5 -11   1       27.62       28.40      3.89 o
   6 -11   1        7.54       10.27      4.04 o
   7 -11   1      162.32      150.48     11.66 o
   8 -11   1       42.43       49.12      5.92 o
  -2 -10   1        0.01       -1.07      2.74 o
  -1 -10   1        2.59       -3.98      2.66 o
   0 -10   1       34.97       33.77      3.20 o
   1 -10   1       39.99       43.67      4.09 o
   2 -10   1        3.79       -1.32      2.54 o
   3 -10   1       92.06       80.61      5.60 o
   4 -10   1        3.85        4.69      2.18 o
   5 -10   1      191.64      194.31      8.02 o
   6 -10   1      389.71      413.37     17.75 o
   7 -10   1      196.62      183.73     10.18 o
   8 -10   1      109.45       97.85     10.85 o
   9 -10   1        4.39       -4.27      3.71 o
  -3  -9   1       25.46       28.07      4.47 o
  -2  -9   1       70.86       69.55      5.97 o
  -1  -9   1       29.77       43.53      3.64 o
   0  -9   1       17.83       12.51      1.88 o
   1  -9   1       87.37      106.28      5.08 o
   2  -9   1        2.05        4.44      3.01 o
   3  -9   1      109.52      136.28      7.08 o
   4  -9   1       58.73       52.91      2.32 o
   5  -9   1       15.84        6.28      2.34 o
   6  -9   1       38.08       34.34      2.50 o
   7  -9   1       84.57       87.27      4.20 o
   8  -9   1      105.56       96.96      5.50 o
   9  -9   1       31.51       24.06      5.78 o
  10  -9   1        0.03       -7.67      5.65 o
  -5  -8   1        3.88        3.56      2.21 o
  -4  -8   1      153.93      152.56     11.74 o
  -3  -8   1       56.58       62.96      5.18 o
  -2  -8   1        1.57        5.14      3.48 o
  -1  -8   1        5.01        2.01      1.21 o
   0  -8   1       59.63       66.60      4.16 o
   1  -8   1        0.35       -0.29      1.52 o
   2  -8   1       29.04       33.24      3.17 o
   3  -8   1        0.04        0.29      1.33 o
   4  -8   1       32.64       32.24      1.91 o
   5  -8   1        3.00        4.94      1.47 o
   6  -8   1      311.79      317.75     12.47 o
   7  -8   1      623.34      597.37     18.77 o
   8  -8   1      361.39      337.09     13.93 o
   9  -8   1      204.82      219.17     16.43 o
  10  -8   1        5.69        6.15      2.54 o
  -6  -7   1        0.03       -2.29      4.44 o
  -5  -7   1       40.60       42.01      6.49 o
  -4  -7   1        0.34        0.39      1.60 o
  -3  -7   1       48.84       45.45      2.97 o
  -2  -7   1      178.52      181.23      6.13 o
  -1  -7   1      158.36      148.81      5.25 o
   0  -7   1       15.79       15.89      1.35 o
   1  -7   1       81.50       77.75      4.69 o
   2  -7   1      185.84      191.67      6.45 o
   3  -7   1        3.75        5.37      1.16 o
   4  -7   1      424.71      425.52     10.61 o
   5  -7   1       90.72       86.73      3.67 o
   6  -7   1      219.68      219.23      7.89 o
   7  -7   1      104.95       85.14      4.61 o
   8  -7   1      207.09      198.76      7.20 o
   9  -7   1       61.15       64.07      6.47 o
  10  -7   1        0.97       -0.99      3.51 o
  11  -7   1       21.03       22.67      8.25 o
  -7  -6   1       18.08       39.00      6.58 o
  -6  -6   1       11.58       17.63      2.42 o
  -5  -6   1        1.65       -0.78      1.51 o
  -4  -6   1       57.26       52.81      2.83 o
  -3  -6   1      284.94      287.08      7.99 o
  -2  -6   1       65.98       65.18      2.59 o
  -1  -6   1        2.09       -0.72      1.06 o
   0  -6   1        2.73       -0.19      0.99 o
   1  -6   1      257.61      288.40      8.07 o
   2  -6   1      129.87      147.92      3.66 o
   3  -6   1        1.31        0.57      1.12 o
   4  -6   1        0.07        2.07      1.40 o
   5  -6   1       48.98       52.12      2.53 o
   6  -6   1       49.02       51.24      4.12 o
   7  -6   1      151.19      127.50      4.02 o
   8  -6   1      259.58      204.36     12.93 o
   9  -6   1      291.34      233.77     10.18 o
  10  -6   1       68.28       60.92      6.59 o
  11  -6   1        4.89        3.60      4.79 o
  -7  -5   1        4.82       -0.67      2.49 o
  -6  -5   1       41.91       43.62      4.19 o
  -5  -5   1        0.03        0.06      1.46 o
  -4  -5   1      301.46      329.76      9.52 o
  -3  -5   1       23.12       20.05      1.36 o
  -2  -5   1      353.18      384.74     10.52 o
  -1  -5   1      864.55      878.55     16.95 o
   0  -5   1       61.20       63.02      1.92 o
   1  -5   1      150.71      154.01      4.08 o
   2  -5   1       12.79        7.83      1.19 o
   3  -5   1        0.43        0.70      1.16 o
   4  -5   1        3.43        6.23      1.04 o
   5  -5   1      242.02      238.03      6.94 o
   6  -5   1       48.81       42.09      1.74 o
   7  -5   1      253.92      220.22      7.16 o
   8  -5   1      148.04      110.39      6.90 o
   9  -5   1      124.55      119.21      5.95 o
  10  -5   1       39.35       44.61      5.57 o
  11  -5   1        0.00        2.24      2.36 o
  -8  -4   1      388.31      340.71     27.73 o
  -7  -4   1       22.80       24.85      2.84 o
  -6  -4   1       59.70       58.47      3.99 o
  -5  -4   1       13.17       13.63      1.41 o
  -4  -4   1      181.32      189.81      5.50 o
  -3  -4   1      117.15      110.56      3.24 o
  -2  -4   1      223.26      228.30      4.91 o
  -1  -4   1        5.53       16.65      1.02 o
   0  -4   1        7.81        5.56      0.89 o
   1  -4   1      168.57      172.60      4.69 o
   2  -4   1       89.06       92.45      2.78 o
   3  -4   1     1053.46     1230.50     28.64 o
   4  -4   1       43.10       54.54      2.28 o
   5  -4   1        9.57        0.68      1.16 o
   6  -4   1       64.78       52.22      2.68 o
   7  -4   1       79.16       91.19      3.72 o
   8  -4   1       57.21       46.22      2.81 o
   9  -4   1        5.63        0.00      1.44 o
  10  -4   1      180.44      171.05     12.16 o
  11  -4   1        0.21        7.13      7.14 o
  -9  -3   1        0.85        1.34      2.67 o
  -8  -3   1       58.59       62.27      5.90 o
  -7  -3   1        0.62       -0.04      1.78 o
  -6  -3   1       58.11       56.31      2.59 o
  -5  -3   1        9.22       11.96      1.18 o
  -4  -3   1        1.82        3.85      1.58 o
  -3  -3   1      452.74      417.88     10.91 o
  -2  -3   1      141.35      143.04      3.15 o
  -1  -3   1      330.68      324.28      6.77 o
   0  -3   1     2047.14     2027.05     38.78 o
   1  -3   1        2.27       -1.38      0.92 o
   2  -3   1     1755.80     1817.68     40.29 o
   3  -3   1        6.67       -0.46      1.60 o
   4  -3   1      549.83      554.18     11.49 o
   5  -3   1      195.93      164.92      5.36 o
   6  -3   1        0.59        1.11      0.71 o
   7  -3   1       47.47       53.75      2.24 o
   8  -3   1      100.77      104.83      4.97 o
   9  -3   1       12.56       14.55      2.35 o
  11  -3   1        2.51        3.02      2.12 o
  -9  -2   1        5.48        2.87      2.51 o
  -8  -2   1       16.61       18.03      2.42 o
  -7  -2   1      328.79      337.43     10.22 o
  -6  -2   1      217.32      204.13      6.26 o
  -5  -2   1      108.71      101.56      2.83 o
  -4  -2   1      124.92      130.01      4.25 o
  -3  -2   1     1749.13     1818.75     39.22 o
  -2  -2   1        4.23        1.79      0.82 o
  -1  -2   1        3.70        5.87      0.90 o
   0  -2   1      366.53      393.62      7.62 o
   1  -2   1      197.12      184.67      3.89 o
   2  -2   1      192.24      182.83      4.84 o
   3  -2   1       18.58       16.16      1.29 o
   4  -2   1     3561.32     3930.89     76.65 o
   5  -2   1      138.09      163.19      3.92 o
   6  -2   1        0.06       -0.23      0.64 o
   7  -2   1       16.66       15.28      1.17 o
   8  -2   1        0.83        2.73      1.00 o
   9  -2   1       15.12       12.06      1.35 o
 -10  -1   1       46.85       42.62      3.95 o
  -9  -1   1        0.09        1.48      1.59 o
  -8  -1   1       90.77      101.52      4.82 o
  -7  -1   1        0.02        0.51      1.02 o
  -6  -1   1      137.72      145.96      4.98 o
  -5  -1   1      518.02      518.43     10.84 o
  -4  -1   1        8.59        5.51      1.07 o
  -3  -1   1        0.93       -0.17      0.90 o
  -2  -1   1      185.06      153.03      3.71 o
  -1  -1   1       20.80       20.77      0.94 o
   1  -1   1        5.58        4.57      0.51 o
   2  -1   1      102.23      115.52      3.04 o
   3  -1   1      828.27      828.18     17.64 o
   4  -1   1        1.67        3.19      0.65 o
   5  -1   1      401.42      388.28      8.18 o
   6  -1   1      316.41      301.36      6.84 o
   7  -1   1       54.21       55.67      2.41 o
   8  -1   1      214.65      214.92      7.97 o
   9  -1   1       46.77       53.97      4.01 o
  10  -1   1       25.45       23.76      3.54 o
 -10   0   1       32.11       27.88      3.18 o
  -9   0   1        2.06        5.58      3.55 o
  -8   0   1      158.75      175.43      6.28 o
  -7   0   1        7.61        5.35      1.16 o
  -6   0   1        9.74        9.01      1.48 o
  -5   0   1      462.85      412.96      8.56 o
  -4   0   1       20.31       22.32      1.51 o
  -3   0   1      485.37      492.67      9.50 o
  -2   0   1     3288.13     3052.65     75.11 o
  -1   0   1     5349.24     5037.53    125.24 o
   1   0   1      568.25      576.08     14.67 o
   2   0   1       16.61       16.46      0.89 o
   3   0   1     1753.74     1793.72     40.87 o
   4   0   1        8.34        8.26      0.75 o
   5   0   1     2722.13     2881.83     59.75 o
   6   0   1        6.48       10.36      0.79 o
   7   0   1        1.49        1.88      0.63 o
   8   0   1       36.05       34.83      1.87 o
   9   0   1       21.30       19.64      2.09 o
  10   0   1        2.24        5.25      1.85 o
 -10   1   1       18.34       18.00      4.24 o
  -9   1   1       12.17       16.15      2.26 o
  -8   1   1       14.53       15.51      1.46 o
  -7   1   1      242.02      240.96      5.97 o
  -6   1   1      106.45      113.46      3.21 o
  -5   1   1      252.68      265.17      5.41 o
  -4   1   1     1516.52     1495.30     28.73 o
  -3   1   1        3.17        2.16      0.93 o
  -2   1   1       84.26       83.69      2.52 o
  -1   1   1      337.72      313.79      6.03 o
   0   1   1      372.40      358.66      8.42 o
   1   1   1       13.07       19.77      0.80 o
   2   1   1     1034.49     1083.69     24.82 o
   3   1   1      634.01      634.81     16.59 o
   4   1   1      109.88      106.79      2.76 o
   5   1   1       93.61       97.88      2.95 o
   6   1   1       61.53       63.68      2.51 o
   7   1   1       40.01       44.64      2.68 o
   8   1   1       50.46       49.82      3.31 o
   9   1   1       87.57      101.86      9.57 o
 -11   2   1       58.54       66.84      5.99 o
 -10   2   1        0.02        0.02      2.23 o
  -9   2   1       54.68       56.41      3.00 o
  -8   2   1       14.44       12.31      1.46 o
  -7   2   1      472.04      473.78     16.70 o
  -6   2   1        0.18       -0.55      1.09 o
  -5   2   1      162.13      180.45      4.49 o
  -4   2   1      484.70      472.84      9.43 o
  -3   2   1      911.18      942.82     21.85 o
  -2   2   1        2.74        5.17      0.95 o
  -1   2   1      823.55      771.99     16.75 o
   1   2   1      153.42      160.44      4.15 o
   2   2   1      457.17      511.15     11.97 o
   3   2   1       73.58       58.18      1.91 o
   4   2   1      862.97      893.81     20.71 o
   5   2   1        3.95        2.83      0.62 o
   6   2   1      907.77      950.28     26.44 o
   7   2   1        4.63        3.85      0.78 o
   8   2   1        4.16        7.00      2.84 o
   9   2   1       39.77       38.57      7.60 o
 -11   3   1        3.75       10.77      7.08 o
 -10   3   1       14.12       14.07      3.10 o
  -9   3   1       95.55      101.42      5.41 o
  -8   3   1       11.07        7.90      2.52 o
  -7   3   1      175.38      156.88      6.05 o
  -6   3   1      377.25      380.26      8.96 o
  -5   3   1       50.91       54.66      1.76 o
  -4   3   1      240.72      259.41      6.48 o
  -3   3   1      339.07      348.69      8.78 o
  -2   3   1        0.32        2.31      1.01 o
  -1   3   1       27.92       27.42      1.56 o
   0   3   1      144.22      145.60      4.00 o
   1   3   1      230.83      233.48      5.74 o
   2   3   1       33.08       29.41      2.30 o
   3   3   1      325.39      330.21      7.99 o
   4   3   1      382.02      380.89     10.64 o
   5   3   1       40.57       39.18      1.88 o
   6   3   1      104.77      102.71      4.03 o
   7   3   1        4.09        2.76      0.88 o
   8   3   1        1.44        8.47      6.97 o
 -11   4   1        5.73       -0.65      5.86 o
 -10   4   1        1.12        4.37      1.98 o
  -9   4   1       19.89       22.93      1.90 o
  -8   4   1        5.75        3.32      1.18 o
  -7   4   1       88.83       87.21      6.60 o
  -6   4   1      305.14      310.93      8.04 o
  -5   4   1       21.08       29.23      1.73 o
  -4   4   1       46.25       40.43      2.48 o
  -3   4   1       40.98       31.37      1.44 o
  -2   4   1      385.46      379.24      8.30 o
  -1   4   1      611.66      622.66     16.06 o
   0   4   1      125.05      110.18      2.82 o
   1   4   1    13516.34    13816.47    293.38 o
   2   4   1        2.30        2.07      0.75 o
   3   4   1      194.62      196.50      5.67 o
   4   4   1      207.49      197.89      9.79 o
   5   4   1      187.61      188.80      6.56 o
   6   4   1       23.59       22.68      2.22 o
   7   4   1      204.02      233.16     12.43 o
 -11   5   1        2.74        0.10      1.89 o
 -10   5   1       15.13       19.02      3.46 o
  -9   5   1        6.95        1.54      3.46 o
  -8   5   1       53.43       54.73      4.06 o
  -7   5   1       30.83       38.11      3.98 o
  -6   5   1      228.78      234.87      5.87 o
  -5   5   1      445.97      439.78     13.89 o
  -4   5   1       24.51       25.99      1.49 o
  -3   5   1      405.90      393.01     11.77 o
  -2   5   1       71.16       74.42      2.90 o
  -1   5   1      347.36      331.41      9.96 o
   0   5   1      144.32      155.37      4.25 o
   1   5   1       27.17       22.99      1.13 o
   2   5   1      156.39      163.99      3.84 o
   3   5   1        2.34        5.45      1.18 o
   4   5   1       55.80       54.61      3.00 o
   5   5   1       61.97       58.26      3.80 o
   6   5   1       10.61       12.69      3.71 o
 -11   6   1      111.06      108.54      8.30 o
 -10   6   1        1.97       -1.76      4.63 o
  -9   6   1       35.08       34.89      4.38 o
  -8   6   1      164.88      152.01      7.99 o
  -7   6   1        3.43        6.15      2.21 o
  -6   6   1       18.48       20.80      2.26 o
  -5   6   1       90.82       96.68      3.43 o
  -4   6   1      511.02      568.39     13.51 o
  -3   6   1        0.55        1.03      1.00 o
  -2   6   1      153.07      187.12      7.13 o
  -1   6   1       90.30       80.42      3.08 o
   0   6   1      428.65      446.03     11.99 o
   1   6   1        1.30        0.35      0.43 o
   2   6   1     4238.22     4262.54     96.57 o
   3   6   1        0.84        0.60      0.85 o
   4   6   1       29.61       30.90      2.11 o
   5   6   1      143.91      151.54     10.95 o
   6   6   1       30.55       17.10      4.67 o
 -11   7   1       42.48       49.39      6.88 o
 -10   7   1        0.20        1.61      2.24 o
  -9   7   1       83.91       79.20      4.65 o
  -8   7   1        0.13        3.92      1.96 o
  -7   7   1       21.70       15.98      2.77 o
  -6   7   1       39.92       33.17      3.52 o
  -5   7   1       10.82        6.85      2.09 o
  -4   7   1      117.81      124.84      6.30 o
  -3   7   1       41.65       37.02      3.22 o
  -2   7   1      133.18      124.57      6.18 o
  -1   7   1       95.49      101.43      4.03 o
   0   7   1      335.25      356.50     11.27 o
   1   7   1      269.93      268.48      9.48 o
   2   7   1       88.89       90.93      3.17 o
   3   7   1      103.35      102.30      5.23 o
   4   7   1        1.57        1.15      1.29 o
   5   7   1       17.85       23.08      4.77 o
 -10   8   1       40.13       64.12      7.41 o
  -9   8   1        2.51        0.71      3.60 o
  -8   8   1       53.63       43.98      4.74 o
  -7   8   1      192.48      187.19     10.89 o
  -6   8   1        1.65        2.83      1.43 o
  -5   8   1        3.31        4.72      1.25 o
  -4   8   1       73.42       72.45      2.54 o
  -3   8   1      784.62      801.52     27.30 o
  -2   8   1       27.90       33.61      2.93 o
  -1   8   1      119.94      107.30      4.51 o
   0   8   1       62.06       60.77      4.02 o
   1   8   1      251.79      235.06     10.70 o
   2   8   1       10.05        1.15      6.86 o
   3   8   1     1040.23      942.27     44.53 o
   4   8   1       16.90        9.81      7.43 o
 -10   9   1       58.47       59.58      6.08 o
  -9   9   1        0.39       -0.71      3.70 o
  -8   9   1       81.79       58.33      6.06 o
  -7   9   1        0.29        4.79      2.97 o
  -6   9   1      104.85       97.54     10.73 o
  -5   9   1       66.62       57.77      4.22 o
  -4   9   1        3.36        1.41      2.03 o
  -3   9   1        4.39        1.72      2.28 o
  -2   9   1       54.61       57.89      3.50 o
  -1   9   1        0.03        0.59      1.76 o
   0   9   1       31.11       42.07      3.54 o
   1   9   1       79.28       68.05     12.26 o
   2   9   1      147.15      146.60     10.46 o
  -9  10   1        1.10        3.64      4.16 o
  -8  10   1        3.09        4.08      1.79 o
  -7  10   1       52.75       51.68      4.66 o
  -6  10   1       35.44       30.95      4.19 o
  -5  10   1       12.37        8.86      3.44 o
  -4  10   1        4.24       13.18      2.90 o
  -3  10   1       22.55       17.53      3.42 o
  -2  10   1      455.93      453.30     19.38 o
  -1  10   1       18.98       17.67      2.66 o
   0  10   1       13.84       20.85      2.89 o
   1  10   1       24.99       29.13      3.86 o
  -7  11   1       13.07       13.81      2.75 o
  -6  11   1        4.85       10.34      2.67 o
  -5  11   1       35.38       19.39      3.58 o
  -4  11   1       23.92       19.58      3.90 o
  -3  11   1        0.70        0.81      3.81 o
  -2  11   1       19.28       20.99      4.35 o
   2 -12   2        8.43        5.74      5.76 o
   3 -12   2       25.58       32.71      4.62 o
   4 -12   2        3.18        2.09      2.50 o
   5 -12   2       11.18       14.13      3.96 o
   6 -12   2       55.27       66.89      4.56 o
   7 -12   2        1.61        1.60      3.68 o
  -1 -11   2       12.15       19.85      6.85 o
   0 -11   2       14.71       11.83      2.54 o
   1 -11   2        2.12       -1.36      2.97 o
   2 -11   2        0.36       10.93      3.52 o
   3 -11   2       73.13       64.13      4.89 o
   4 -11   2       50.46       42.88      4.76 o
   5 -11   2       85.57      105.80      7.35 o
   6 -11   2       25.19       24.98      3.40 o
   7 -11   2        4.70       -1.34      2.47 o
   8 -11   2       19.86       24.56      3.93 o
  -2 -10   2        8.85       20.13      4.65 o
  -1 -10   2        0.53       -1.78      2.71 o
   0 -10   2       24.80       18.60      2.72 o
   1 -10   2       76.19       84.07      9.39 o
   2 -10   2        7.68        5.99      1.96 o
   3 -10   2       15.50        9.82      2.20 o
   4 -10   2      101.74       94.61      5.46 o
   5 -10   2       11.33       12.07      1.94 o
   6 -10   2        7.34       11.68      2.88 o
   7 -10   2       21.24       15.50      1.73 o
   8 -10   2       19.71       31.62      4.48 o
   9 -10   2        0.03        1.96      3.58 o
  -4  -9   2       56.75       47.96      5.34 o
  -3  -9   2       10.40        3.23      2.27 o
  -2  -9   2       41.35       39.64      5.06 o
  -1  -9   2      105.93      102.13      4.63 o
   0  -9   2       28.87       23.03      2.64 o
   1  -9   2       94.73      103.71      9.16 o
   2  -9   2        0.93        1.63      1.77 o
   3  -9   2       56.67       51.69      3.76 o
   4  -9   2      147.32      156.23      5.58 o
   5  -9   2        0.00       -1.71      1.92 o
   6  -9   2       39.98       44.67      4.35 o
   7  -9   2       31.50       23.02      4.97 o
   8  -9   2       14.40       14.18      3.40 o
   9  -9   2       16.30       17.03      3.47 o
  10  -9   2       15.17       28.54      4.86 o
  -5  -8   2      153.97      148.48     10.99 o
  -4  -8   2       24.91       14.36      3.72 o
  -3  -8   2        2.67        1.72      1.38 o
  -2  -8   2       33.39       43.80      2.09 o
  -1  -8   2       23.69       23.83      2.53 o
   0  -8   2       68.00       68.91      5.11 o
   1  -8   2       29.43       31.49      2.33 o
   2  -8   2       10.35        8.37      1.73 o
   3  -8   2       36.65       32.05      1.88 o
   4  -8   2        2.49        6.66      3.49 o
   5  -8   2       14.22       10.88      1.98 o
   6  -8   2      162.05      158.75      6.55 o
   7  -8   2        0.37        0.43      1.18 o
   8  -8   2        0.58       -2.57      2.91 o
   9  -8   2       34.52       46.92      5.29 o
  10  -8   2       33.17       46.56      5.57 o
  -6  -7   2       71.02       61.86      6.65 o
  -5  -7   2       11.16       16.32      3.21 o
  -4  -7   2      164.58      160.68      7.96 o
  -3  -7   2       49.00       46.36      2.38 o
  -2  -7   2       10.60       13.23      3.16 o
  -1  -7   2      157.46      162.82      5.82 o
   0  -7   2       73.58       69.77      2.26 o
   1  -7   2       60.13       58.71      2.82 o
   2  -7   2      137.17      127.31      3.57 o
   3  -7   2        1.56        3.52      0.98 o
   4  -7   2      129.56      122.67      5.25 o
   5  -7   2      201.88      193.73      5.30 o
   6  -7   2       10.08        6.03      1.51 o
   7  -7   2        8.42        9.28      2.44 o
   8  -7   2      102.05       86.35      4.79 o
   9  -7   2      112.82      128.49      7.88 o
  10  -7   2       26.96       25.03      4.77 o
  -7  -6   2       26.09       31.61      4.74 o
  -6  -6   2       66.44       84.35      5.77 o
  -5  -6   2      101.54       89.22      5.19 o
  -4  -6   2      310.53      311.33     10.44 o
  -3  -6   2        0.67        0.32      0.96 o
  -2  -6   2       84.13       80.76      2.88 o
  -1  -6   2        5.82        4.93      0.88 o
   0  -6   2       22.09       21.99      1.12 o
   1  -6   2      150.55      149.16      3.61 o
   2  -6   2      417.44      426.85      9.73 o
   3  -6   2        1.11       -1.45      0.97 o
   4  -6   2      285.02      277.62      9.52 o
   5  -6   2       16.99       16.04      1.38 o
   6  -6   2      159.59      149.53      3.94 o
   7  -6   2      731.09      658.72     19.56 o
   8  -6   2      122.76       93.15      4.85 o
   9  -6   2      105.09       98.77      6.76 o
  10  -6   2       31.52       48.25      5.48 o
  11  -6   2       30.06       23.91      5.34 o
  -7  -5   2       11.46        9.53      2.64 o
  -6  -5   2       41.41       41.20      4.56 o
  -5  -5   2      110.16       99.37      4.73 o
  -4  -5   2       24.31       24.12      1.44 o
  -3  -5   2      231.00      208.46      5.66 o
  -2  -5   2        4.13        5.23      1.20 o
  -1  -5   2      385.31      387.65      8.73 o
   0  -5   2      630.58      626.87     13.27 o
   1  -5   2       38.50       37.33      1.85 o
   2  -5   2      540.29      515.41     11.50 o
   3  -5   2       53.98       46.44      1.79 o
   4  -5   2      195.63      192.03      4.95 o
   5  -5   2      157.26      161.65      4.65 o
   6  -5   2        8.69       12.67      2.58 o
   7  -5   2       27.63       28.00      2.14 o
   8  -5   2       15.19       10.11      2.95 o
   9  -5   2       63.80       57.04      3.84 o
  10  -5   2       88.13       94.90      9.42 o
  11  -5   2       30.61       35.34      7.00 o
  -8  -4   2      330.73      330.42     14.64 o
  -7  -4   2       16.12       12.55      2.40 o
  -6  -4   2       77.12       67.80      3.81 o
  -5  -4   2      250.05      241.60      6.91 o
  -4  -4   2       11.62       13.64      1.09 o
  -3  -4   2      948.91      980.45     19.84 o
  -2  -4   2      194.33      200.32      4.50 o
  -1  -4   2      197.46      197.98      4.33 o
   0  -4   2       49.86       56.29      1.94 o
   1  -4   2       78.08       75.78      2.50 o
   2  -4   2       13.70       14.15      1.18 o
   3  -4   2      301.13      310.48      7.13 o
   4  -4   2        2.66        6.67      1.25 o
   5  -4   2       90.50       91.54      2.97 o
   6  -4   2       25.83       28.51      1.82 o
   7  -4   2      345.27      310.72      9.68 o
   8  -4   2      989.43      954.99     30.39 o
   9  -4   2      225.99      211.52     11.58 o
  10  -4   2      211.66      196.08     16.49 o
  11  -4   2       46.50       48.96      5.15 o
  -9  -3   2      117.69      108.80      6.77 o
  -8  -3   2      375.61      355.43     16.61 o
  -7  -3   2       79.97       82.61      3.98 o
  -6  -3   2       70.74       73.01      3.51 o
  -5  -3   2       12.70       11.99      1.51 o
  -4  -3   2        0.47        2.44      1.81 o
  -3  -3   2       50.79       55.90      1.89 o
  -2  -3   2        6.03       12.42      1.06 o
  -1  -3   2      247.29      251.74      5.56 o
   0  -3   2      808.22      784.12     20.71 o
   1  -3   2     1119.49     1126.66     20.71 o
   2  -3   2      158.29      145.42      3.22 o
   3  -3   2     1429.20     1420.18     30.59 o
   4  -3   2       97.36      100.87      2.85 o
   5  -3   2      768.08      783.98     17.76 o
   6  -3   2      292.50      287.19      7.99 o
   7  -3   2       89.51       92.14      3.20 o
   8  -3   2      150.21      133.22     10.25 o
   9  -3   2       60.61       56.52      5.60 o
  10  -3   2       55.33       55.96      5.10 o
  -9  -2   2      282.21      266.31     15.45 o
  -8  -2   2      931.74      978.02     36.32 o
  -7  -2   2      216.82      215.22      8.20 o
  -6  -2   2        2.46        2.96      0.79 o
  -5  -2   2       82.91       72.85      2.71 o
  -4  -2   2      303.35      304.81      6.45 o
  -3  -2   2       47.47       40.50      1.46 o
  -2  -2   2     2925.51     2869.64     54.42 o
  -1  -2   2      220.32      202.52      3.64 o
   0  -2   2       79.76       89.81      2.13 o
   1  -2   2      147.54      151.14      2.98 o
   2  -2   2      545.77      508.64     10.80 o
   3  -2   2        1.83       -0.22      0.78 o
   4  -2   2       76.07       81.47      2.23 o
   5  -2   2        9.96        6.44      0.96 o
   6  -2   2        0.21       -0.79      0.62 o
   7  -2   2        1.13        2.18      1.39 o
   8  -2   2      221.12      219.69      6.96 o
   9  -2   2      404.71      358.38     16.48 o
  10  -2   2      158.35      126.23      9.96 o
 -10  -1   2       39.51       52.25      4.89 o
  -9  -1   2      185.06      201.16      9.66 o
  -8  -1   2      326.70      333.01     10.69 o
  -7  -1   2      554.58      566.14     15.62 o
  -6  -1   2       82.83       88.47      2.94 o
  -5  -1   2      174.38      166.54      3.71 o
  -4  -1   2       30.44       23.25      1.59 o
  -3  -1   2      521.63      501.30     10.22 o
  -2  -1   2       40.62       44.65      1.41 o
  -1  -1   2     2059.06     2097.16     41.60 o
   0  -1   2     3949.61     3880.70     83.28 o
   1  -1   2      221.55      235.78      4.86 o
   2  -1   2       20.28       20.20      1.08 o
   3  -1   2       99.97       88.30      2.47 o
   4  -1   2      219.40      212.13      5.55 o
   5  -1   2        6.14        5.28      1.11 o
   6  -1   2      339.24      333.32      8.12 o
   7  -1   2      175.60      178.76      4.71 o
   8  -1   2      101.88      103.87      4.08 o
   9  -1   2      187.58      190.87      9.98 o
  10  -1   2       23.58       15.45      3.27 o
 -10   0   2       56.85       61.77      5.92 o
  -9   0   2       68.62       72.41      4.32 o
  -8   0   2      222.81      242.90      8.88 o
  -7   0   2     1661.34     1767.71     39.53 o
  -6   0   2        0.15        0.55      0.98 o
  -5   0   2       95.45       85.58      2.70 o
  -4   0   2       99.45      100.16      2.91 o
  -3   0   2       92.57       95.53      2.46 o
  -2   0   2      434.24      434.60      7.85 o
  -1   0   2     2029.90     1936.17     35.61 o
   0   0   2       21.29       38.50      1.33 o
   1   0   2       55.20       56.59      1.59 o
   2   0   2      605.59      614.31     13.68 o
   3   0   2       73.05       66.85      1.68 o
   4   0   2       50.18       67.11      2.35 o
   5   0   2      113.92      131.24      4.10 o
   6   0   2       41.41       38.24      1.34 o
   7   0   2        2.23        3.05      1.51 o
   8   0   2        9.45        6.99      1.17 o
   9   0   2      133.70      143.21      8.08 o
 -10   1   2       28.74       29.10      4.15 o
  -9   1   2       18.84       20.05      1.90 o
  -8   1   2      139.02      134.97      4.92 o
  -7   1   2      394.88      403.90     10.13 o
  -6   1   2      208.14      196.79      4.38 o
  -5   1   2        7.03        5.17      0.93 o
  -4   1   2       51.62       42.98      1.80 o
  -3   1   2      189.98      170.70      4.91 o
  -2   1   2      629.63      604.86     11.57 o
  -1   1   2      908.36      901.64     17.13 o
   0   1   2     1264.80     1232.47     28.35 o
   1   1   2     3042.42     2995.09     69.28 o
   2   1   2      104.86       89.20     15.44 o
   3   1   2      465.32      465.61     15.92 o
   4   1   2       96.24       88.74      4.34 o
   5   1   2       19.89       20.68      0.89 o
   6   1   2       66.97       63.01      2.02 o
   7   1   2       28.25       25.67      1.23 o
   8   1   2        5.19        2.86      3.08 o
   9   1   2       44.18       43.13      4.18 o
 -11   2   2       88.98       66.29     12.30 o
 -10   2   2        0.00       -0.47      1.52 o
  -9   2   2        3.72       10.22      1.83 o
  -8   2   2       23.18       22.22      1.67 o
  -7   2   2      186.42      185.50     10.09 o
  -6   2   2     1445.22     1316.27     37.47 o
  -5   2   2      154.80      138.44      3.46 o
  -4   2   2      315.72      298.63      5.91 o
  -3   2   2      564.04      586.44     12.11 o
  -2   2   2     2168.23     2147.29     42.88 o
  -1   2   2      581.34      549.30     14.83 o
   0   2   2      337.39      350.87      7.58 o
   1   2   2        5.75        0.81      1.34 o
   2   2   2        1.57        0.96      0.59 o
   3   2   2        2.11        1.36      1.87 o
   4   2   2        6.24        5.77      3.24 o
   5   2   2      282.01      294.57     13.67 o
   6   2   2       78.12       68.22      8.43 o
   7   2   2        9.12        6.44      2.33 o
   8   2   2        4.15        2.30      3.33 o
 -11   3   2      141.01      158.74     23.42 o
 -10   3   2       25.60       41.16      5.19 o
  -9   3   2       84.95       89.98      4.43 o
  -8   3   2       15.64       17.67      2.41 o
  -7   3   2       10.15        6.91      2.27 o
  -6   3   2       27.58       21.81      1.36 o
  -5   3   2        1.03        2.14      1.01 o
  -4   3   2      425.11      432.97      9.10 o
  -3   3   2        1.38       -0.71      0.93 o
  -2   3   2       16.28       15.66      1.16 o
  -1   3   2      302.16      287.09      6.10 o
   0   3   2      206.10      209.76      5.25 o
   1   3   2      182.43      185.96      5.32 o
   2   3   2      193.13      184.12      4.68 o
   3   3   2        3.91        4.24      0.57 o
   4   3   2      215.36      227.42     16.13 o
   5   3   2       25.33       27.60      3.70 o
   6   3   2       39.45       34.41      3.50 o
   7   3   2       80.29       91.81      8.44 o
   8   3   2        0.00       -3.73      3.22 o
 -11   4   2      161.71      188.54     12.50 o
 -10   4   2       47.12       48.39      5.45 o
  -9   4   2       19.25       15.91      4.40 o
  -8   4   2        2.74        0.66      1.23 o
  -7   4   2       77.75       71.05      3.68 o
  -6   4   2       77.50       74.59      2.88 o
  -5   4   2      237.23      231.79      6.04 o
  -4   4   2      266.51      237.78      5.87 o
  -3   4   2       10.14        7.16      1.12 o
  -2   4   2      484.75      509.74     12.10 o
  -1   4   2     1058.01     1096.58     22.82 o
   0   4   2       44.43       55.88      2.08 o
   1   4   2      153.69      163.59      4.10 o
   2   4   2        8.56        5.88      0.89 o
   3   4   2       23.28       22.53      1.44 o
   4   4   2      146.73      146.69      4.59 o
   5   4   2       10.00       17.25      3.79 o
   6   4   2      337.80      316.60     20.51 o
   7   4   2        6.49        4.65      2.95 o
 -11   5   2       12.95       29.89      3.64 o
 -10   5   2       46.00       52.38      4.87 o
  -9   5   2        0.65        0.70      1.93 o
  -8   5   2       24.37       18.86      2.04 o
  -7   5   2        0.51        3.09      2.23 o
  -6   5   2       18.64       11.09      2.47 o
  -5   5   2      105.62      100.70      3.85 o
  -4   5   2       33.13       39.08      2.54 o
  -3   5   2      789.28      735.03     20.73 o
  -2   5   2       81.19       77.75      2.46 o
  -1   5   2        4.34        7.93      1.23 o
   0   5   2      343.03      315.48     10.11 o
   1   5   2        4.29        3.28      0.87 o
   2   5   2       88.01       90.69      2.56 o
   3   5   2        3.52        5.06      0.66 o
   4   5   2       32.63       31.83      1.50 o
   5   5   2       75.18       82.21      6.36 o
   6   5   2        3.27        7.95      8.23 o
 -11   6   2       36.44       44.19      4.83 o
 -10   6   2      162.02      207.48     18.48 o
  -9   6   2       25.80       28.95      3.79 o
  -8   6   2       47.90       53.43      3.77 o
  -7   6   2       14.20       13.13      2.04 o
  -6   6   2      275.09      285.25      9.31 o
  -5   6   2        2.04        4.11      1.23 o
  -4   6   2        0.25        0.00      1.06 o
  -3   6   2      252.02      236.82      6.56 o
  -2   6   2       10.14       12.07      1.59 o
  -1   6   2        7.50       11.74      1.61 o
   0   6   2      239.90      234.80      6.37 o
   1   6   2      920.23      906.54     24.56 o
   2   6   2       48.70       48.52      3.15 o
   3   6   2        5.27        4.31      1.56 o
   4   6   2        1.78        1.97      1.22 o
   5   6   2      128.83      132.42     12.50 o
 -10   7   2        2.36        7.37      3.03 o
  -9   7   2        2.05        1.80      2.64 o
  -8   7   2       74.22       87.28      5.60 o
  -7   7   2        0.08       -4.83      3.22 o
  -6   7   2       83.15       80.91      5.07 o
  -5   7   2      118.02      111.11      6.08 o
  -4   7   2       59.13       71.37      4.88 o
  -3   7   2       95.56       87.32      8.34 o
  -2   7   2      156.08      149.81      6.84 o
  -1   7   2       19.64       22.41      2.49 o
   0   7   2       13.77       12.44      1.91 o
   1   7   2      132.21      127.41      5.50 o
   2   7   2        6.26        6.33      1.02 o
   3   7   2       35.31       46.15      4.06 o
   4   7   2        8.76       -2.63      2.80 o
 -10   8   2       13.90       42.82      6.17 o
  -9   8   2       32.62       36.84      3.98 o
  -8   8   2        0.24        5.88      3.06 o
  -7   8   2       18.39       22.88      2.58 o
  -6   8   2       48.57       51.64      4.29 o
  -5   8   2      131.10      126.23      8.23 o
  -4   8   2        1.38        2.85      0.73 o
  -3   8   2        1.17       -2.12      1.41 o
  -2   8   2       38.32       29.98      2.93 o
  -1   8   2        0.30        0.25      1.33 o
   0   8   2       39.31       30.18      4.38 o
   1   8   2       43.08       59.49     10.44 o
   2   8   2     1136.78     1117.86     65.93 o
   3   8   2        6.30        2.29      2.06 o
  -8   9   2        2.22       -0.41      2.33 o
  -7   9   2       57.66       62.05      6.11 o
  -6   9   2        0.18       -0.67      3.69 o
  -5   9   2       73.05       73.86      6.59 o
  -4   9   2      193.47      210.74     10.49 o
  -3   9   2        6.84        7.29      2.21 o
  -2   9   2      128.86      120.36      6.27 o
  -1   9   2        3.36        2.92      3.04 o
   0   9   2        9.36        7.20      3.53 o
   1   9   2       50.99       65.20      6.91 o
   2   9   2        5.89        5.04      1.99 o
  -8  10   2        0.05        1.59      4.85 o
  -7  10   2       53.43       49.73      6.13 o
  -6  10   2        7.96        8.98      2.26 o
  -5  10   2       13.41       18.17      3.45 o
  -4  10   2       50.92       48.03      4.11 o
  -3  10   2       33.51       33.24      3.21 o
  -2  10   2        0.18       -1.60      2.81 o
  -1  10   2        1.76        4.96      4.46 o
   0  10   2        0.12        2.04      1.90 o
  -6  11   2        0.25       -0.47      5.00 o
  -5  11   2        0.19        1.31      2.58 o
  -4  11   2        7.89        9.63      3.26 o
  -3  11   2       79.51       85.25      9.92 o
   1 -12   3       32.63       36.22      4.84 o
   2 -12   3       35.54       38.29      3.87 o
   3 -12   3       71.86       63.77      4.80 o
   4 -12   3      538.51      497.57     27.27 o
   5 -12   3      208.94      204.07     18.68 o
   6 -12   3        3.50        6.84      2.01 o
   7 -12   3        0.33       11.49      3.65 o
  -1 -11   3       29.07       23.44      5.31 o
   0 -11   3       51.35       58.48      4.49 o
   1 -11   3       52.19       39.06      4.77 o
   2 -11   3        3.25        5.81      2.16 o
   3 -11   3       53.79       56.87      4.23 o
   4 -11   3       78.75       79.20      7.72 o
   5 -11   3      123.82      139.05      6.92 o
   6 -11   3       17.46       36.54      4.80 o
   7 -11   3       22.31       21.36      3.25 o
   8 -11   3       65.31       61.24      5.34 o
  -3 -10   3        1.06        1.29      2.07 o
  -2 -10   3       20.77       30.35      3.34 o
  -1 -10   3      537.53      507.72     22.47 o
   0 -10   3       20.55       16.27      3.28 o
   1 -10   3      131.71      128.19      5.43 o
   2 -10   3       23.22       25.54      3.52 o
   3 -10   3       11.15        9.73      1.53 o
   4 -10   3      187.14      196.74      8.16 o
   5 -10   3      416.57      431.63     17.18 o
   6 -10   3      328.36      327.53     12.64 o
   7 -10   3        0.68        4.56      2.20 o
   8 -10   3        7.15        0.38      2.21 o
   9 -10   3       85.36       99.63      9.17 o
  -4  -9   3        6.24        8.04      2.87 o
  -3  -9   3       38.88       29.46      2.55 o
  -2  -9   3        0.34        3.66      2.06 o
  -1  -9   3        7.38        5.54      1.14 o
   0  -9   3       34.30       34.14      2.51 o
   1  -9   3       48.90       60.89      4.63 o
   2  -9   3      105.43       98.28      4.05 o
   3  -9   3       58.03       55.87      3.64 o
   4  -9   3      226.56      242.46      7.97 o
   5  -9   3      184.62      191.48      6.50 o
   6  -9   3      390.13      403.91     12.96 o
   7  -9   3       55.87       52.85      3.38 o
   8  -9   3        2.10       -0.18      1.84 o
   9  -9   3      160.87      171.20     15.03 o
  10  -9   3        1.14        1.26      2.28 o
  -5  -8   3        0.03        5.59      4.01 o
  -4  -8   3       20.71       14.47      1.98 o
  -3  -8   3        7.33        9.76      1.89 o
  -2  -8   3        0.16        1.28      1.08 o
  -1  -8   3      106.16       96.48      6.15 o
   0  -8   3      831.89      821.55     23.45 o
   1  -8   3      308.75      309.88      9.06 o
   2  -8   3      201.96      215.91      7.49 o
   3  -8   3        1.37        1.97      1.03 o
   4  -8   3      124.32      136.98      4.72 o
   5  -8   3      160.33      166.11      5.45 o
   6  -8   3       48.52       53.23      3.74 o
   7  -8   3      266.30      251.97     10.68 o
   8  -8   3        0.97       -0.92      2.66 o
   9  -8   3       16.63       16.32      3.79 o
  10  -8   3       13.24        9.73      2.85 o
  -6  -7   3       59.19       66.10      6.11 o
  -5  -7   3       19.09       17.00      2.12 o
  -4  -7   3      128.03      126.96      7.52 o
  -3  -7   3       88.72       76.30      3.67 o
  -2  -7   3        3.32        2.22      1.28 o
  -1  -7   3       60.57       52.86      3.33 o
   0  -7   3        0.10        1.05      0.96 o
   1  -7   3        0.51        0.04      0.82 o
   2  -7   3       14.61       12.01      1.58 o
   3  -7   3       29.65       40.19      2.77 o
   4  -7   3      140.45      149.60      4.83 o
   5  -7   3      180.52      177.34      5.74 o
   6  -7   3      109.40      102.00      3.72 o
   7  -7   3      232.67      201.45      8.78 o
   8  -7   3       63.79       71.36      3.99 o
   9  -7   3       16.69        9.68      2.61 o
  10  -7   3      130.73      135.52     11.75 o
  -7  -6   3        0.01       -4.26      2.84 o
  -6  -6   3      112.52      133.22      7.25 o
  -5  -6   3      131.13      113.87      5.88 o
  -4  -6   3       26.45       25.79      2.08 o
  -3  -6   3       19.43       13.84      1.75 o
  -2  -6   3        6.92        8.20      1.10 o
  -1  -6   3        0.60       -1.20      0.80 o
   0  -6   3       50.98       46.78      1.55 o
   1  -6   3      771.80      812.60     16.50 o
   2  -6   3      506.89      498.14     10.40 o
   3  -6   3      242.80      255.00      5.69 o
   4  -6   3        3.51        3.37      0.96 o
   5  -6   3      687.50      667.63     15.71 o
   6  -6   3       70.29       72.74      3.83 o
   7  -6   3       39.27       54.76      4.24 o
   8  -6   3      179.87      167.74      9.21 o
   9  -6   3        4.35        3.21      2.49 o
  10  -6   3        2.19        6.51      7.94 o
  -8  -5   3        2.23       -0.73      4.25 o
  -7  -5   3        4.26        6.18      2.63 o
  -6  -5   3       40.84       53.75      4.64 o
  -5  -5   3      126.89      136.35      5.35 o
  -4  -5   3      153.90      155.65      4.79 o
  -3  -5   3      416.39      433.25      8.89 o
  -2  -5   3      262.41      251.76      6.18 o
  -1  -5   3       20.85       23.05      1.28 o
   0  -5   3      544.38      528.22     10.74 o
   1  -5   3       19.20       20.13      1.46 o
   2  -5   3      269.99      262.50      6.08 o
   3  -5   3      155.80      160.58      3.88 o
   4  -5   3       18.39       15.71      0.87 o
   5  -5   3      444.17      441.76     11.37 o
   6  -5   3       53.70       46.89      2.25 o
   7  -5   3       68.99       82.46      5.28 o
   8  -5   3       17.58       15.98      2.20 o
   9  -5   3        0.15        1.50      3.47 o
  10  -5   3       15.35       20.41      4.00 o
  -8  -4   3       54.36       51.30      3.74 o
  -7  -4   3        0.37        3.91      2.51 o
  -6  -4   3       10.25        9.88      1.63 o
  -5  -4   3      534.52      549.18     14.49 o
  -4  -4   3      293.04      328.76      7.64 o
  -3  -4   3       92.25       90.08      3.00 o
  -2  -4   3       46.00       40.43      1.56 o
  -1  -4   3      123.67      127.06      3.41 o
   0  -4   3       46.14       46.58      1.85 o
   1  -4   3       52.70       50.27      1.55 o
   2  -4   3        0.23        1.13      0.82 o
   3  -4   3      124.86      123.31      3.53 o
   4  -4   3        1.99        4.25      1.00 o
   5  -4   3        1.84        2.07      1.20 o
   6  -4   3      297.93      293.82      7.24 o
   7  -4   3        8.05        8.16      1.52 o
   8  -4   3       18.17       29.35      2.52 o
   9  -4   3       49.15       53.28      3.33 o
  10  -4   3        9.50        8.53      2.14 o
  -9  -3   3       17.94       19.71      3.78 o
  -8  -3   3      222.95      219.57      9.51 o
  -7  -3   3        5.67        6.75      2.09 o
  -6  -3   3       89.20       96.00      3.99 o
  -5  -3   3      428.28      405.66     10.78 o
  -4  -3   3      191.47      196.83      6.31 o
  -3  -3   3     1115.87     1138.06     22.80 o
  -2  -3   3      676.27      672.21     12.36 o
  -1  -3   3        5.57        6.23      0.82 o
   0  -3   3      309.82      302.21      6.77 o
   1  -3   3      422.67      442.11      8.62 o
   2  -3   3       34.26       33.34      1.50 o
   3  -3   3      253.67      256.56      5.53 o
   4  -3   3      233.42      209.41      5.65 o
   5  -3   3       21.57       21.46      1.46 o
   6  -3   3      466.97      462.75     12.66 o
   7  -3   3       34.02       31.51      2.26 o
   8  -3   3       42.12       33.53      3.67 o
   9  -3   3        0.01        2.51      2.65 o
  10  -3   3       39.27       51.88      5.47 o
  -9  -2   3      183.55      154.10      8.93 o
  -8  -2   3      161.10      161.00      7.04 o
  -7  -2   3       62.55       69.66      3.49 o
  -6  -2   3       14.58       11.40      1.42 o
  -5  -2   3      146.03      150.53      3.75 o
  -4  -2   3      898.33      957.61     18.53 o
  -3  -2   3      624.72      703.67     12.72 o
  -2  -2   3        3.69        7.15      1.11 o
  -1  -2   3     1182.34     1163.27     25.47 o
   0  -2   3        8.80        9.89      1.08 o
   1  -2   3      240.24      227.31      4.63 o
   2  -2   3        3.53        1.38      0.88 o
   3  -2   3      543.12      527.98     13.01 o
   4  -2   3       65.31       65.52      2.01 o
   5  -2   3       63.52       57.84      1.89 o
   6  -2   3       38.66       38.72      1.70 o
   7  -2   3        0.00       -0.08      0.68 o
   8  -2   3      272.29      257.41      8.76 o
   9  -2   3       14.96       12.44      3.96 o
  10  -2   3        6.36        9.44      1.89 o
 -10  -1   3        2.70        0.93      3.77 o
  -9  -1   3      160.39      156.40     11.62 o
  -8  -1   3      166.27      177.30      9.54 o
  -7  -1   3      369.86      354.90     10.41 o
  -6  -1   3        3.26        7.24      1.50 o
  -5  -1   3       81.05       78.44      5.01 o
  -4  -1   3     1173.44     1195.69     22.53 o
  -3  -1   3      623.41      672.46     11.67 o
  -2  -1   3     2731.66     2634.23     45.83 o
  -1  -1   3      873.56      859.23     15.98 o
   0  -1   3      798.22      788.56     16.23 o
   1  -1   3     1907.73     1859.25     36.88 o
   2  -1   3        7.77       11.06      1.26 o
   3  -1   3      295.50      283.21      8.11 o
   4  -1   3       94.43       79.06      2.64 o
   5  -1   3        2.69        5.07      0.87 o
   6  -1   3       38.80       39.61      2.23 o
   7  -1   3       95.36       89.83      3.30 o
   8  -1   3        3.22        1.65      0.92 o
   9  -1   3        2.02        1.95      1.37 o
 -10   0   3        1.77       15.13      3.35 o
  -9   0   3      501.06      504.52     18.75 o
  -8   0   3      671.19      647.88     18.11 o
  -7   0   3      622.20      578.57     16.26 o
  -6   0   3        2.17        2.69      0.86 o
  -5   0   3      106.11       98.46      2.90 o
  -4   0   3      992.54     1042.53     19.27 o
  -3   0   3      575.41      640.92     11.39 o
  -2   0   3     2290.48     2368.15     42.19 o
  -1   0   3      268.22      264.16      6.75 o
   0   0   3     1033.47     1046.73     22.83 o
   1   0   3       78.12       91.11      2.33 o
   2   0   3        1.31        0.48      0.50 o
   3   0   3        2.84        3.58      6.05 o
   4   0   3      263.88      260.38      9.28 o
   5   0   3       40.59       34.32      2.99 o
   6   0   3       20.65       18.66      2.93 o
   7   0   3       46.20       43.59      6.72 o
   8   0   3       43.31       40.86      4.54 o
   9   0   3      389.00      389.29     33.43 o
 -10   1   3       66.12       72.48      5.45 o
  -9   1   3       97.59      107.70      4.97 o
  -8   1   3      397.84      384.63     14.52 o
  -7   1   3      808.21      776.92     22.11 o
  -6   1   3      445.61      422.00     10.76 o
  -5   1   3       31.88       20.32      1.33 o
  -4   1   3        2.81        1.26      0.98 o
  -3   1   3      504.91      485.27      9.13 o
  -2   1   3      795.24      815.00     15.90 o
  -1   1   3      248.15      213.44      4.87 o
   0   1   3       36.95       29.90      1.56 o
   1   1   3      367.06      365.76      8.65 o
   2   1   3      926.66      947.06     32.26 o
   3   1   3        1.02        0.87      1.06 o
   4   1   3      491.47      505.09     19.94 o
   5   1   3       45.39       43.07      4.16 o
   6   1   3      133.68      156.06      9.07 o
   7   1   3      108.03      114.08      7.31 o
   8   1   3        0.16       -3.90      2.60 o
   9   1   3       26.83       65.96      9.57 o
 -11   2   3        0.03       -0.43      2.31 o
 -10   2   3       60.90       74.22      7.23 o
  -9   2   3       42.29       35.75      3.79 o
  -8   2   3      664.41      686.61     21.26 o
  -7   2   3     1508.94     1522.08     36.98 o
  -6   2   3      503.09      514.60     10.90 o
  -5   2   3       78.11       81.01      2.83 o
  -4   2   3       58.86       51.34      1.71 o
  -3   2   3     1244.01     1242.85     23.55 o
  -2   2   3      193.35      202.50      4.42 o
  -1   2   3     2377.42     2350.78     46.60 o
   0   2   3        0.87        0.59      0.85 o
   1   2   3      146.52      143.01      3.83 o
   2   2   3       84.95       73.96      1.97 o
   3   2   3       11.78       16.52      1.95 o
   4   2   3        4.31        2.44      2.06 o
   5   2   3       96.85      105.38      7.44 o
   6   2   3        0.03        3.52      2.19 o
   7   2   3        3.50        1.17      2.24 o
   8   2   3        7.29        6.14      6.87 o
 -11   3   3      100.48      109.62     10.92 o
 -10   3   3       21.44       22.80      3.34 o
  -9   3   3       49.31       49.12      3.67 o
  -8   3   3      510.55      469.54     17.08 o
  -7   3   3      936.08      945.67     25.52 o
  -6   3   3     1274.42     1258.94     27.05 o
  -5   3   3      548.29      532.23     10.63 o
  -4   3   3       85.56       81.35      2.62 o
  -3   3   3       53.49       45.25      1.77 o
  -2   3   3        9.41       12.61      1.07 o
  -1   3   3        0.05       -0.48      0.75 o
   0   3   3      128.64      151.69      4.23 o
   1   3   3      301.09      328.13      8.78 o
   2   3   3       86.28       86.06      2.45 o
   3   3   3       48.96       46.07      2.87 o
   4   3   3        7.17       11.90      2.53 o
   5   3   3      120.33      116.74      7.14 o
   6   3   3        3.79        2.82      2.01 o
   7   3   3       68.45       66.20      5.76 o
 -11   4   3       97.69      101.45      7.87 o
 -10   4   3       11.48       12.79      2.62 o
  -9   4   3       62.85       80.54      6.83 o
  -8   4   3      171.16      172.70      7.66 o
  -7   4   3      567.43      572.69     17.26 o
  -6   4   3     2059.08     2084.10     45.23 o
  -5   4   3       88.95       82.85      4.22 o
  -4   4   3        0.27       -0.88      1.34 o
  -3   4   3       56.88       51.20      2.87 o
  -2   4   3       24.28       22.49      1.27 o
  -1   4   3        3.63        0.39      0.78 o
   0   4   3      641.69      632.73     14.61 o
   1   4   3       17.33       19.02      1.24 o
   2   4   3        6.74        6.81      0.74 o
   3   4   3      112.58       62.09      9.65 o
   4   4   3        0.89       18.14      5.14 o
   5   4   3        0.63        2.01      3.53 o
   6   4   3       84.92       94.20      9.07 o
   7   4   3        4.92        1.59      3.90 o
 -11   5   3       72.92       71.14      6.03 o
 -10   5   3      131.57      138.66     14.13 o
  -9   5   3        3.66       10.47      2.86 o
  -8   5   3       25.29       22.77      3.48 o
  -7   5   3      560.51      550.63     19.43 o
  -6   5   3      780.61      760.96     23.78 o
  -5   5   3      518.51      517.59     14.10 o
  -4   5   3      167.14      166.41      5.12 o
  -3   5   3        0.75        5.75      1.40 o
  -2   5   3       77.81       69.49      3.00 o
  -1   5   3        0.00       -0.39      0.75 o
   0   5   3      111.60      114.99      4.83 o
   1   5   3      118.67      117.40      3.92 o
   2   5   3      250.52      264.52      8.33 o
   3   5   3       42.89       43.74      1.91 o
   4   5   3        9.29       13.10      2.40 o
   5   5   3       19.44       25.79      3.34 o
   6   5   3        5.99        7.55      2.05 o
 -10   6   3       98.88       95.58      7.55 o
  -9   6   3       20.16       15.58      2.63 o
  -8   6   3        0.15        3.69      2.23 o
  -7   6   3      105.43      115.32      8.03 o
  -6   6   3      441.67      454.56     14.91 o
  -5   6   3     1145.84     1189.74     32.38 o
  -4   6   3       10.29        4.74      1.49 o
  -3   6   3       23.20       24.26      2.39 o
  -2   6   3      176.40      181.13      6.33 o
  -1   6   3       93.25       92.33      3.09 o
   0   6   3       63.18       70.11      5.41 o
   1   6   3      194.58      193.12      6.40 o
   2   6   3        0.11        0.81      0.75 o
   3   6   3        4.07        5.39      1.28 o
   4   6   3        5.21        3.76      2.70 o
   5   6   3        0.01        7.15      7.88 o
 -10   7   3      143.27      142.24     10.12 o
  -9   7   3      116.96      108.15      8.25 o
  -8   7   3       19.61       19.45      2.95 o
  -7   7   3       21.76       17.45      3.92 o
  -6   7   3      271.18      262.86     14.79 o
  -5   7   3      102.06      107.58      5.25 o
  -4   7   3       81.83       74.05      3.27 o
  -3   7   3       19.49       14.20      1.53 o
  -2   7   3        1.49        5.88      1.84 o
  -1   7   3       14.05        7.93      1.56 o
   0   7   3       26.10       33.55      2.76 o
   1   7   3       54.84       47.02      3.96 o
   2   7   3       64.34       54.34      4.17 o
   3   7   3       42.30       33.44      5.79 o
   4   7   3        9.15       10.73      4.67 o
  -9   8   3       74.98       76.63      5.67 o
  -8   8   3        0.60        3.29      4.47 o
  -7   8   3       10.10       14.23      3.55 o
  -6   8   3        0.07       -1.21      2.31 o
  -5   8   3      160.24      158.32      9.76 o
  -4   8   3      227.17      244.90     10.70 o
  -3   8   3        2.85        3.80      1.85 o
  -2   8   3        3.08        1.21      1.74 o
  -1   8   3       92.18      105.26      6.16 o
   0   8   3       80.79       81.07      5.19 o
   1   8   3        0.64       -0.18      2.72 o
   2   8   3       97.22       87.75      8.13 o
  -9   9   3       61.58       72.61      7.48 o
  -8   9   3       19.57       21.99      4.23 o
  -7   9   3        0.88        7.89      8.30 o
  -6   9   3        0.22       -1.86      5.30 o
  -5   9   3       72.85       69.64      7.19 o
  -4   9   3        0.60       -0.89      1.72 o
  -3   9   3        3.18        6.53      1.83 o
  -2   9   3       74.55       82.85      5.38 o
  -1   9   3       15.90       16.43      2.75 o
   0   9   3        0.93        5.56      3.39 o
   1   9   3       63.39       56.71      6.66 o
  -7  10   3        1.93        5.50      3.16 o
  -6  10   3        0.09        1.13      2.78 o
  -5  10   3       22.76       28.04      3.20 o
  -4  10   3       15.79       16.07      8.44 o
  -3  10   3       37.47       35.36      4.49 o
  -2  10   3       13.15        8.91      3.02 o
   1 -12   4       34.23       34.08      3.48 o
   2 -12   4        9.89       12.74      2.79 o
   3 -12   4     1108.47     1208.39     67.92 o
   4 -12   4       34.05       31.32      3.97 o
   5 -12   4       52.38       43.52      4.10 o
   6 -12   4       72.44       95.90     16.18 o
  -1 -11   4        3.40       10.05      2.31 o
   0 -11   4       12.16        8.60      4.87 o
   1 -11   4      122.81      129.99      6.13 o
   2 -11   4       44.69       41.33      4.18 o
   3 -11   4      106.52      128.45      6.75 o
   4 -11   4      195.72      196.28     12.76 o
   5 -11   4        1.75        5.56      1.52 o
   6 -11   4       63.53       69.70      4.04 o
   7 -11   4       57.29       65.47      7.19 o
   8 -11   4        0.22        1.75      2.75 o
  -3 -10   4       34.12       40.63      7.51 o
  -2 -10   4      204.71      192.38     16.38 o
  -1 -10   4       25.03       19.59      4.37 o
   0 -10   4       76.10       78.07      5.11 o
   1 -10   4       78.59       85.39      4.93 o
   2 -10   4      174.69      192.29      7.73 o
   3 -10   4        4.45        4.77      2.43 o
   4 -10   4     1902.57     1924.52     79.17 o
   5 -10   4      117.84      103.59      5.61 o
   6 -10   4        0.64        0.94      1.05 o
   7 -10   4       63.39       66.05      5.32 o
   8 -10   4        4.67        4.22      2.08 o
   9 -10   4      107.44      112.07      8.50 o
  -4  -9   4       27.21       32.79      5.20 o
  -3  -9   4        7.02        4.58      1.64 o
  -2  -9   4        0.60        3.22      2.49 o
  -1  -9   4       90.85       82.96      4.13 o
   0  -9   4        2.59        0.64      0.97 o
   1  -9   4       57.06       57.63      3.19 o
   2  -9   4      181.79      197.23     12.30 o
   3  -9   4       66.06       72.25      3.98 o
   4  -9   4       39.49       40.75      3.85 o
   5  -9   4      139.11      139.33      5.57 o
   6  -9   4        1.07        1.27      0.99 o
   7  -9   4      217.57      237.28      9.20 o
   8  -9   4       10.68        6.33      2.82 o
   9  -9   4       80.94       75.65      5.11 o
  10  -9   4        3.59        7.54      2.73 o
  -5  -8   4       28.45       23.49      4.81 o
  -4  -8   4        5.44        2.88      2.15 o
  -3  -8   4       36.64       40.19      2.39 o
  -2  -8   4       24.57       27.10      2.00 o
  -1  -8   4     1028.67     1008.30     30.99 o
   0  -8   4       83.38       97.83      3.45 o
   1  -8   4      190.06      193.55      5.10 o
   2  -8   4      352.40      339.35      8.82 o
   3  -8   4      540.11      568.15     16.44 o
   4  -8   4      216.26      207.75      6.57 o
   5  -8   4     2423.46     2560.28     66.76 o
   6  -8   4      345.39      327.09      9.11 o
   7  -8   4        5.64       11.25      2.67 o
   8  -8   4       38.48       39.27      3.42 o
   9  -8   4       31.17       26.09      3.70 o
  10  -8   4       42.51       58.66      7.09 o
  -6  -7   4       16.15       13.48      3.10 o
  -5  -7   4       56.08       58.27      3.83 o
  -4  -7   4        0.54        1.09      1.38 o
  -3  -7   4      193.84      191.79      6.55 o
  -2  -7   4       58.99       51.48      2.58 o
  -1  -7   4       24.38       19.11      1.71 o
   0  -7   4      322.47      333.16      7.11 o
   1  -7   4       41.64       39.36      1.67 o
   2  -7   4      262.35      255.29      5.68 o
   3  -7   4       52.65       58.03      2.12 o
   4  -7   4        0.42        3.15      1.56 o
   5  -7   4       24.29       24.38      2.01 o
   6  -7   4        9.23        5.57      1.56 o
   7  -7   4        6.49        3.82      1.77 o
   8  -7   4      126.90      122.11      8.11 o
   9  -7   4        9.28       10.45      2.61 o
  10  -7   4      104.58      120.02     20.13 o
  -7  -6   4       26.97       28.21      4.68 o
  -6  -6   4        1.48        9.27      2.56 o
  -5  -6   4       64.05       62.18      3.45 o
  -4  -6   4       46.49       38.46      2.39 o
  -3  -6   4       73.53       79.39      2.88 o
  -2  -6   4       20.68       19.48      1.77 o
  -1  -6   4       38.49       31.33      1.98 o
   0  -6   4     3004.87     3214.31     67.10 o
   1  -6   4        7.52        9.56      0.92 o
   2  -6   4      230.55      247.50      5.74 o
   3  -6   4      323.90      320.79      6.87 o
   4  -6   4      501.35      464.15     12.94 o
   5  -6   4      466.07      454.01     10.18 o
   6  -6   4     1620.47     1671.93     39.82 o
   7  -6   4      353.17      321.92     15.64 o
   8  -6   4        5.83       10.81      1.81 o
   9  -6   4       59.59       65.32      4.88 o
  10  -6   4      114.64      114.19      9.44 o
  -8  -5   4       16.51       23.71      4.00 o
  -7  -5   4       19.99       20.48      2.64 o
  -6  -5   4        7.55        9.70      2.06 o
  -5  -5   4       13.75        8.25      1.66 o
  -4  -5   4        2.27        6.07      1.67 o
  -3  -5   4       13.35       10.01      1.59 o
  -2  -5   4      349.22      343.76      7.66 o
  -1  -5   4      186.29      197.58      4.33 o
   0  -5   4       19.92       19.48      1.48 o
   1  -5   4      922.99      948.95     18.68 o
   2  -5   4        0.18        0.85      0.92 o
   3  -5   4      505.62      512.74     10.40 o
   4  -5   4       19.07       19.69      1.39 o
   5  -5   4       73.43       72.79      2.38 o
   6  -5   4       42.47       39.92      2.31 o
   7  -5   4      238.15      233.87      7.62 o
   8  -5   4       62.34       55.54      3.46 o
   9  -5   4       11.67        8.13      4.61 o
  10  -5   4       90.17       99.84      8.12 o
  -8  -4   4        0.98        4.48      2.36 o
  -7  -4   4       39.03       39.57      2.99 o
  -6  -4   4       12.45       11.32      1.76 o
  -5  -4   4       35.08       38.29      2.44 o
  -4  -4   4      109.29      111.00      3.41 o
  -3  -4   4      190.00      198.80      5.09 o
  -2  -4   4      199.41      179.81      3.87 o
  -1  -4   4       88.31       88.97      3.06 o
   0  -4   4      515.46      504.75     10.69 o
   1  -4   4     6495.41     6862.01    128.85 o
   2  -4   4      638.08      674.39     12.26 o
   3  -4   4      531.91      524.35     10.41 o
   4  -4   4       78.02       77.28      1.95 o
   5  -4   4        6.56        8.20      1.10 o
   6  -4   4      425.37      443.53     11.19 o
   7  -4   4      269.47      278.80     10.57 o
   8  -4   4      225.05      228.12      8.96 o
   9  -4   4       11.35       15.18      2.87 o
  10  -4   4       44.22       44.41      6.33 o
  -9  -3   4        1.87        1.45      2.31 o
  -8  -3   4       36.23       30.98      2.87 o
  -7  -3   4       49.53       54.43      3.84 o
  -6  -3   4       44.63       45.17      2.48 o
  -5  -3   4      173.40      175.49      4.87 o
  -4  -3   4        9.38        6.06      1.01 o
  -3  -3   4      251.86      267.75      5.36 o
  -2  -3   4      511.71      494.82      9.42 o
  -1  -3   4      277.24      297.11      5.84 o
   0  -3   4        4.87       10.65      1.10 o
   1  -3   4        9.40        6.16      1.02 o
   2  -3   4      286.47      331.05      6.20 o
   3  -3   4        3.80        5.37      0.72 o
   4  -3   4      126.20      124.62      3.00 o
   5  -3   4        0.68        1.26      0.36 o
   6  -3   4       76.66       73.54      3.12 o
   7  -3   4        7.75        8.76      1.05 o
   8  -3   4      168.27      183.53      9.20 o
   9  -3   4       75.85       82.76      6.21 o
  10  -3   4        0.71        2.41      1.54 o
  -9  -2   4      195.80      206.81     10.85 o
  -8  -2   4       29.30       27.26      2.91 o
  -7  -2   4       13.38       12.89      1.87 o
  -6  -2   4       40.05       41.65      1.88 o
  -5  -2   4      107.74      102.38      3.10 o
  -4  -2   4      359.18      435.05      8.75 o
  -3  -2   4       15.73        9.88      1.07 o
  -2  -2   4      419.20      470.66      8.22 o
  -1  -2   4        3.98        2.91      1.49 o
   0  -2   4      384.75      380.91      7.16 o
   1  -2   4      179.13      174.53      3.63 o
   2  -2   4     3927.45     4050.62     90.88 o
   3  -2   4      417.03      432.23      9.75 o
   4  -2   4      440.69      451.77      9.65 o
   5  -2   4       33.23       34.47      1.35 o
   6  -2   4      351.88      352.14     11.19 o
   7  -2   4      247.66      250.14      7.82 o
   8  -2   4        0.01       -0.55      0.58 o
   9  -2   4      160.37      164.52     12.75 o
 -10  -1   4       34.88       27.31      3.49 o
  -9  -1   4       25.70       32.98      3.02 o
  -8  -1   4       51.40       42.75      2.81 o
  -7  -1   4       29.64       19.38      2.55 o
  -6  -1   4        0.03       -0.66      1.16 o
  -5  -1   4        0.04        1.71      1.19 o
  -4  -1   4      343.89      361.86      9.83 o
  -3  -1   4       68.10      103.75      2.56 o
  -2  -1   4      783.63      825.97     14.84 o
  -1  -1   4     1361.41     1312.64     24.46 o
   0  -1   4      251.89      261.57      5.47 o
   1  -1   4      214.03      182.32      3.86 o
   2  -1   4      276.87      255.09      6.13 o
   3  -1   4        4.39        3.66      0.84 o
   4  -1   4      128.70      130.35      3.08 o
   5  -1   4        8.39        5.73      0.75 o
   6  -1   4       97.06       93.87      3.03 o
   7  -1   4       59.43       54.31      6.34 o
   8  -1   4       11.70        9.83      2.13 o
   9  -1   4       41.26       63.64      7.62 o
 -10   0   4        0.12       -0.79      2.44 o
  -9   0   4        0.23       -2.44      2.25 o
  -8   0   4      184.68      173.53      7.51 o
  -7   0   4      157.61      161.40      5.73 o
  -6   0   4       61.97       56.95      2.39 o
  -5   0   4       33.80       27.43      1.60 o
  -4   0   4      983.01     1027.11     20.19 o
  -3   0   4      387.70      543.29     10.12 o
  -2   0   4        3.72        3.40      1.09 o
  -1   0   4       18.33       11.89      0.81 o
   0   0   4       37.24       34.35      1.36 o
   1   0   4       11.75       15.88      0.88 o
   2   0   4       14.65       13.82      0.81 o
   3   0   4      257.24      274.64     10.24 o
   4   0   4      105.97      112.64      7.27 o
   5   0   4       80.97       80.95      8.57 o
   6   0   4        9.83        2.22      4.19 o
   7   0   4      185.56      166.97     21.71 o
   8   0   4       35.57       37.13      7.50 o
   9   0   4        0.97       12.78      6.92 o
 -10   1   4      118.17      101.70      6.52 o
  -9   1   4      120.18      120.19     10.10 o
  -8   1   4       27.20       20.05      2.09 o
  -7   1   4      301.40      330.50      9.29 o
  -6   1   4       50.25       44.03      2.00 o
  -5   1   4       77.83       79.75      2.54 o
  -4   1   4      475.97      494.08     10.03 o
  -3   1   4      392.63      427.79      8.69 o
  -2   1   4     1218.09     1320.68     24.90 o
  -1   1   4      711.44      750.66     15.11 o
   0   1   4       95.38       92.07      2.94 o
   1   1   4        0.05       -0.06      0.63 o
   2   1   4       95.47       86.24      2.16 o
   3   1   4      123.62      115.53      6.70 o
   4   1   4       23.94       25.11      1.88 o
   5   1   4      157.24      153.87      7.46 o
   6   1   4        4.69        6.58      1.52 o
   7   1   4      137.19      149.53     22.16 o
   8   1   4       63.47       66.10      5.37 o
 -10   2   4       38.61       42.83      6.58 o
  -9   2   4      114.27      123.20      6.69 o
  -8   2   4      112.58       90.73      4.47 o
  -7   2   4        0.44       -0.07      1.02 o
  -6   2   4      135.09      146.98      3.94 o
  -5   2   4       10.67       13.51      1.60 o
  -4   2   4       15.03       24.84      1.56 o
  -3   2   4     1061.80     1053.78     22.72 o
  -2   2   4      191.30      264.98      6.06 o
  -1   2   4       45.77       50.27      1.57 o
   0   2   4      439.29      436.08      9.50 o
   1   2   4       12.61        8.97      0.81 o
   2   2   4       29.31       28.92      0.98 o
   3   2   4       32.03       38.00      2.95 o
   4   2   4       10.58       12.78      2.56 o
   5   2   4       72.11       70.29      5.80 o
   6   2   4        4.56        0.03      1.54 o
   7   2   4        1.39        3.23      1.80 o
 -11   3   4       40.05       43.26     10.71 o
 -10   3   4        2.46       -1.79      1.87 o
  -9   3   4      106.76      113.01     11.43 o
  -8   3   4      195.09      182.19      8.55 o
  -7   3   4       15.28       11.41      3.49 o
  -6   3   4      387.53      391.37      9.24 o
  -5   3   4       35.45       39.87      2.13 o
  -4   3   4        6.92        5.60      1.18 o
  -3   3   4      992.53     1029.48     21.32 o
  -2   3   4      619.88      682.87     14.03 o
  -1   3   4      942.34      997.95     19.63 o
   0   3   4      457.55      458.36     10.55 o
   1   3   4       22.59       27.74      2.14 o
   2   3   4      164.40      166.15      4.37 o
   3   3   4       23.85       25.76      3.34 o
   4   3   4        3.93        8.22      2.13 o
   5   3   4       10.35       19.52      3.84 o
   6   3   4       12.78       16.33      2.39 o
   7   3   4        0.01        2.65      1.96 o
 -10   4   4        0.68        4.84      6.22 o
  -9   4   4       26.29       28.35      4.13 o
  -8   4   4      376.07      409.20     15.18 o
  -7   4   4      381.00      378.41     14.47 o
  -6   4   4      134.97      135.01      6.21 o
  -5   4   4        5.03        3.08      1.21 o
  -4   4   4        0.38       -0.92      0.88 o
  -3   4   4      425.12      451.71     10.46 o
  -2   4   4      526.55      533.98     11.70 o
  -1   4   4      339.14      384.93      8.81 o
   0   4   4        4.07        6.60      0.96 o
   1   4   4      213.40      199.09      6.13 o
   2   4   4        3.41        2.76      1.46 o
   3   4   4       11.32       11.04      3.45 o
   4   4   4       20.02       24.93      3.96 o
   5   4   4       23.30       23.59      3.49 o
   6   4   4       29.85       33.29      4.81 o
 -10   5   4       75.76       68.53      5.95 o
  -9   5   4       17.21        7.41      2.72 o
  -8   5   4        6.43        0.74      3.61 o
  -7   5   4      400.80      415.67     13.95 o
  -6   5   4      365.38      356.55     11.84 o
  -5   5   4      368.83      369.54      9.77 o
  -4   5   4        1.03        3.49      1.14 o
  -3   5   4        1.34       -0.24      1.42 o
  -2   5   4      371.06      377.94     10.99 o
  -1   5   4      240.49      242.76      7.29 o
   0   5   4      101.57      102.90      3.63 o
   1   5   4       74.61       75.34      2.78 o
   2   5   4       14.34       11.98      1.25 o
   3   5   4      127.78      135.67      8.04 o
   4   5   4       11.26       10.45      3.47 o
   5   5   4       37.92       36.62      3.90 o
 -10   6   4        0.74       -3.75      3.19 o
  -9   6   4       21.97       24.03      3.18 o
  -8   6   4        0.75        1.91      2.34 o
  -7   6   4      373.33      381.36     15.85 o
  -6   6   4      646.69      663.17     23.66 o
  -5   6   4      110.72       96.47      6.61 o
  -4   6   4       54.81       51.15      3.16 o
  -3   6   4        2.74        0.80      0.87 o
  -2   6   4      324.09      326.17     12.76 o
  -1   6   4      202.44      208.51      6.71 o
   0   6   4      276.24      284.58      9.62 o
   1   6   4       17.86       16.06      2.38 o
   2   6   4       55.23       43.86      3.00 o
   3   6   4        9.44       20.87      5.87 o
   4   6   4        1.76       13.57      6.08 o
 -10   7   4       58.81       62.19      6.31 o
  -9   7   4       37.52       52.27      8.09 o
  -8   7   4        4.69       13.99      3.85 o
  -7   7   4      218.34      240.29      8.91 o
  -6   7   4      657.27      670.32     26.91 o
  -5   7   4      507.26      459.89     31.30 o
  -4   7   4      331.68      350.71     14.25 o
  -3   7   4        0.19        2.11      2.06 o
  -2   7   4        5.11       11.01      1.82 o
  -1   7   4      121.42      122.69     10.19 o
   0   7   4       13.44        9.86      1.75 o
   1   7   4        1.99       -0.09      4.22 o
   2   7   4        1.26        4.21      3.41 o
   3   7   4        4.11        4.44      3.13 o
  -9   8   4        7.17       17.67      4.89 o
  -8   8   4       16.46       13.36      2.98 o
  -7   8   4       53.30       46.46      4.45 o
  -6   8   4      306.44      322.14     24.32 o
  -5   8   4      671.91      687.04     35.99 o
  -4   8   4       52.09       77.28      7.97 o
  -3   8   4        9.44        7.50      2.16 o
  -2   8   4        0.39       -1.61      2.48 o
  -1   8   4       42.55       44.21      4.99 o
   0   8   4       26.98       32.01      4.74 o
   1   8   4      125.61      138.32     12.40 o
  -8   9   4        0.67        3.58      3.35 o
  -7   9   4        1.71        8.05      3.92 o
  -6   9   4      291.65      261.74     23.96 o
  -5   9   4      411.37      394.79     27.96 o
  -4   9   4      221.86      227.89     18.52 o
  -3   9   4       97.75      109.30      9.14 o
  -2   9   4        5.55        6.22      3.74 o
  -1   9   4        7.76        6.12      3.38 o
  -5  10   4      237.09      234.97     15.09 o
  -4  10   4      316.47      333.58     35.71 o
   1 -12   5       13.32       19.42      2.99 o
   2 -12   5       51.20       33.82      3.74 o
   3 -12   5      145.77      151.21     12.89 o
   4 -12   5      100.59      100.55     10.52 o
   5 -12   5        0.28        2.51      1.94 o
   7 -12   5       17.79       10.76      4.32 o
  -1 -11   5       52.13       53.10      3.69 o
   0 -11   5       19.83       17.33      2.99 o
   1 -11   5       15.92       17.12      2.75 o
   2 -11   5       24.87       25.80      2.84 o
   3 -11   5       61.41       57.53      5.68 o
   4 -11   5        2.39        2.71      1.16 o
   5 -11   5       47.62       41.09      3.53 o
   6 -11   5       25.98       26.55      4.10 o
   7 -11   5       97.11      101.75      7.20 o
   8 -11   5        3.21        4.81      5.49 o
  -3 -10   5       99.86      102.95      7.32 o
  -2 -10   5      110.27       97.21      4.99 o
  -1 -10   5       83.64       77.27      4.37 o
   0 -10   5        6.47        1.57      1.90 o
   1 -10   5        3.81        6.03      2.85 o
   2 -10   5       81.55       81.03      4.75 o
   3 -10   5      682.79      722.46     26.93 o
   4 -10   5      134.01      143.25      6.07 o
   5 -10   5      226.38      231.17      9.91 o
   6 -10   5       37.98       43.02      4.49 o
   7 -10   5       71.09       80.90      5.98 o
   8 -10   5        3.72        0.74      2.57 o
   9 -10   5      171.11      196.45     11.47 o
  -4  -9   5        0.26       -2.30      1.96 o
  -3  -9   5       96.39       96.35      5.44 o
  -2  -9   5       28.22       29.35      2.49 o
  -1  -9   5       48.22       43.93      3.04 o
   0  -9   5       29.18       18.21      2.00 o
   1  -9   5       15.95       20.27      1.82 o
   2  -9   5       50.89       52.32      2.79 o
   3  -9   5       11.18        8.64      1.83 o
   4  -9   5      272.16      262.29      9.93 o
   5  -9   5       21.64       23.57      2.11 o
   6  -9   5        8.51        8.86      1.34 o
   7  -9   5      157.01      154.24      8.91 o
   8  -9   5      200.43      208.70      9.40 o
   9  -9   5        0.10        0.28      4.32 o
  -5  -8   5       20.42       24.87      5.14 o
  -4  -8   5        2.34        2.77      1.90 o
  -3  -8   5      109.36      110.23      4.64 o
  -2  -8   5       47.56       44.36      2.31 o
  -1  -8   5       41.93       34.82      1.86 o
   0  -8   5       27.95       21.20      2.17 o
   1  -8   5        9.46        7.61      1.36 o
   2  -8   5       22.89       26.14      1.95 o
   3  -8   5      190.07      186.79      6.36 o
   4  -8   5     2072.64     2124.67     51.27 o
   5  -8   5       82.67       94.42      3.93 o
   6  -8   5       57.75       49.91      3.15 o
   7  -8   5      134.10      129.37      5.94 o
   8  -8   5      132.30      143.72      6.37 o
   9  -8   5       73.25       67.13      6.76 o
  10  -8   5      145.87      174.77     12.51 o
  -6  -7   5        0.48       -4.17      2.78 o
  -5  -7   5       18.13       20.08      2.67 o
  -4  -7   5       50.43       44.88      3.13 o
  -3  -7   5        0.08        1.18      1.29 o
  -2  -7   5      199.34      195.69      6.06 o
  -1  -7   5       21.14       24.25      1.98 o
   0  -7   5      120.81      110.27      4.93 o
   1  -7   5        4.13        3.76      1.00 o
   2  -7   5      335.95      327.10      7.85 o
   3  -7   5      273.69      263.22      6.12 o
   4  -7   5      185.40      184.70      4.91 o
   5  -7   5      797.36      766.47     20.95 o
   6  -7   5       23.49       26.00      1.91 o
   7  -7   5       68.17       70.50      3.36 o
   8  -7   5      171.30      169.35      8.09 o
   9  -7   5       62.58       64.15      3.99 o
  10  -7   5        1.27        3.68      3.04 o
  -7  -6   5       11.55       16.74      3.00 o
  -6  -6   5        7.00        5.97      2.13 o
  -5  -6   5       70.42       80.62      4.53 o
  -4  -6   5       32.29       27.97      2.66 o
  -3  -6   5       20.66       19.35      1.93 o
  -2  -6   5      392.80      393.96     10.34 o
  -1  -6   5      132.86      146.32      4.26 o
   0  -6   5       44.45       37.18      1.84 o
   1  -6   5       31.57       33.67      2.29 o
   2  -6   5       91.66       82.09      3.04 o
   3  -6   5      380.27      341.36      7.26 o
   4  -6   5       19.81       21.10      1.10 o
   5  -6   5     3271.55     3347.47     73.87 o
   6  -6   5      132.73      139.94      4.83 o
   7  -6   5       13.68       14.12      2.18 o
   8  -6   5      113.87      120.40      6.27 o
   9  -6   5       89.22       92.42      6.68 o
  10  -6   5       67.92       71.11      6.56 o
  -8  -5   5        2.36        3.76      2.33 o
  -7  -5   5       70.83       77.05      5.11 o
  -6  -5   5       10.84        4.26      2.53 o
  -5  -5   5       64.00       64.15      3.91 o
  -4  -5   5       35.10       33.83      2.40 o
  -3  -5   5        1.51        1.36      1.23 o
  -2  -5   5        0.49        2.19      0.86 o
  -1  -5   5      119.48      119.45      3.84 o
   0  -5   5       44.73       52.05      1.79 o
   1  -5   5       26.35       20.23      1.32 o
   2  -5   5       15.72       16.31      1.37 o
   3  -5   5      396.96      388.83      7.44 o
   4  -5   5      561.70      552.52     11.21 o
   5  -5   5       80.91       73.64      2.86 o
   6  -5   5      726.53      721.55     18.42 o
   7  -5   5       31.58       34.96      2.15 o
   8  -5   5      215.79      208.01      8.68 o
   9  -5   5      104.07       94.13      7.32 o
  10  -5   5        1.92        5.74      1.96 o
  -8  -4   5        0.01       -2.38      1.99 o
  -7  -4   5       49.27       42.32      3.54 o
  -6  -4   5        0.63        1.69      1.43 o
  -5  -4   5        5.44        8.28      1.63 o
  -4  -4   5      104.08       90.77      3.57 o
  -3  -4   5       12.75       11.61      1.06 o
  -2  -4   5       19.88       22.51      1.46 o
  -1  -4   5      539.14      554.54     10.90 o
   0  -4   5     1593.62     1769.93     35.13 o
   1  -4   5      314.83      272.70      5.41 o
   2  -4   5       45.45       65.82      2.85 o
   3  -4   5      565.93      536.49     13.10 o
   4  -4   5     1487.20     1410.67     30.26 o
   5  -4   5       95.88       93.95      2.28 o
   6  -4   5     3142.69     3226.83     73.09 o
   7  -4   5      159.77      174.80      7.23 o
   8  -4   5       16.31       16.46      3.91 o
   9  -4   5       73.01       73.49      5.79 o
  10  -4   5        1.03        1.64      3.97 o
  -9  -3   5        1.55       -1.53      1.89 o
  -8  -3   5       20.99       23.49      3.16 o
  -7  -3   5       14.93       19.24      1.94 o
  -6  -3   5      120.79      114.45      5.60 o
  -5  -3   5       15.33       14.21      1.71 o
  -4  -3   5      272.24      234.84      6.14 o
  -3  -3   5      120.00      108.26      2.55 o
  -2  -3   5      298.39      272.20      5.66 o
  -1  -3   5      254.31      265.94      5.62 o
   0  -3   5       10.79       14.23      0.84 o
   1  -3   5      815.64      857.17     17.27 o
   2  -3   5        5.31        6.62      0.99 o
   3  -3   5      278.76      286.90      6.37 o
   4  -3   5      224.77      217.82      4.69 o
   5  -3   5      264.65      253.54      5.91 o
   6  -3   5        1.58        2.22      0.58 o
   7  -3   5      116.73      119.48      4.20 o
   8  -3   5       10.46       12.81      2.01 o
   9  -3   5       99.43      103.47      7.17 o
  -9  -2   5        5.05        5.40      2.86 o
  -8  -2   5       32.51       31.61      2.76 o
  -7  -2   5       31.39       30.15      2.39 o
  -6  -2   5      198.67      188.78      5.98 o
  -5  -2   5        0.02        2.63      0.97 o
  -4  -2   5      195.45      193.75      5.41 o
  -3  -2   5      157.83      198.46      3.94 o
  -2  -2   5      104.59       96.36      2.20 o
  -1  -2   5        1.73        3.33      1.31 o
   0  -2   5        0.95       -0.32      0.91 o
   1  -2   5     4132.75     4428.42     89.25 o
   2  -2   5        6.93        4.58      0.99 o
   3  -2   5       36.96       47.73      2.10 o
   4  -2   5      340.50      330.27      9.63 o
   5  -2   5     1047.94     1076.82     25.50 o
   6  -2   5      206.05      208.37      5.56 o
   7  -2   5     1560.69     1573.77     50.63 o
   8  -2   5       78.59       60.51      9.35 o
   9  -2   5        0.10        2.07      3.25 o
 -10  -1   5       16.50       15.50      3.32 o
  -9  -1   5       33.09       34.90      3.42 o
  -8  -1   5       24.14       23.85      2.94 o
  -7  -1   5        8.46        9.94      1.83 o
  -6  -1   5       74.06       70.86      4.85 o
  -5  -1   5        6.57        4.07      1.31 o
  -4  -1   5       26.53       26.56      1.45 o
  -3  -1   5       66.32       52.63      2.06 o
  -2  -1   5       51.86       53.15      2.27 o
  -1  -1   5      442.37      429.70      8.19 o
   0  -1   5      787.56      797.78     16.71 o
   1  -1   5       31.07       31.18      1.32 o
   2  -1   5     1327.82     1376.00     30.03 o
   3  -1   5       78.78       72.37      2.52 o
   4  -1   5      262.22      255.15      6.39 o
   5  -1   5      174.54      160.14      6.90 o
   6  -1   5       45.70       44.19      6.57 o
   7  -1   5        1.85        0.47      1.63 o
   8  -1   5        2.14        2.55      2.60 o
   9  -1   5        3.69        0.00      2.68 o
 -10   0   5        8.08       14.20      3.67 o
  -9   0   5       82.91       89.69      7.04 o
  -8   0   5        7.03        4.99      3.42 o
  -7   0   5       34.74       29.93      2.67 o
  -6   0   5       73.81       73.74      3.68 o
  -5   0   5      254.85      252.62      6.30 o
  -4   0   5      140.26      148.20      4.15 o
  -3   0   5      536.00      538.39     10.72 o
  -2   0   5      599.75      692.32     12.92 o
  -1   0   5      283.25      259.48      6.13 o
   0   0   5      231.29      224.73      4.87 o
   1   0   5      154.55      152.89      3.43 o
   2   0   5     3744.72     3977.77     94.23 o
   3   0   5       45.68       45.98      2.91 o
   4   0   5      109.76      108.54      6.42 o
   5   0   5       93.07       90.20      7.77 o
   6   0   5      118.13      114.44      6.09 o
   7   0   5      176.11      179.95     12.81 o
   8   0   5      322.29      338.32     19.51 o
 -10   1   5        3.76        5.95      2.65 o
  -9   1   5        0.29       -4.08      2.72 o
  -8   1   5       19.43       15.59      2.49 o
  -7   1   5       35.22       23.94      2.95 o
  -6   1   5       52.52       44.48      2.52 o
  -5   1   5      234.98      246.44      5.87 o
  -4   1   5       87.95       95.35      3.83 o
  -3   1   5       88.68       78.37      2.09 o
  -2   1   5       51.27       62.40      1.99 o
  -1   1   5      213.51      200.98      4.29 o
   0   1   5      343.09      329.76      7.23 o
   1   1   5      195.90      198.13      4.81 o
   2   1   5        3.17        2.91      0.64 o
   3   1   5      429.16      441.18     16.80 o
   4   1   5       21.49       17.01      2.83 o
   5   1   5       59.59       64.46      3.72 o
   6   1   5       64.17       67.01      5.06 o
   7   1   5        5.32        6.30      2.06 o
 -10   2   5       15.01       19.42      2.72 o
  -9   2   5        4.16        5.74      3.45 o
  -8   2   5      409.44      470.00     24.28 o
  -7   2   5       55.62       62.94      3.83 o
  -6   2   5        5.46        7.67      1.75 o
  -5   2   5      107.69      112.20      3.10 o
  -4   2   5        1.45        1.23      0.93 o
  -3   2   5      310.72      364.55      7.92 o
  -2   2   5      219.87      213.86      5.16 o
  -1   2   5      349.39      381.91      7.97 o
   0   2   5       27.97       22.42      1.32 o
   1   2   5      252.52      264.69      8.05 o
   2   2   5       47.45       49.60      1.60 o
   3   2   5     1350.95     1430.00     82.34 o
   4   2   5       21.47       17.34      2.32 o
   5   2   5       96.34       95.91      6.15 o
   6   2   5       41.54       51.40      3.99 o
   7   2   5        3.33        4.02      2.47 o
 -10   3   5       13.63       26.08      9.15 o
  -9   3   5        9.55        9.21      2.76 o
  -8   3   5       40.91       25.28      5.31 o
  -7   3   5       24.79       24.20      3.12 o
  -6   3   5       18.82       19.19      1.94 o
  -5   3   5        0.30        2.69      1.05 o
  -4   3   5       91.45       86.92      4.10 o
  -3   3   5       80.05       88.11      2.74 o
  -2   3   5        0.76        1.89      1.14 o
  -1   3   5       62.85       69.06      2.16 o
   0   3   5      229.00      206.97      5.41 o
   1   3   5      214.68      215.42      6.80 o
   2   3   5       15.04       15.21      1.08 o
   3   3   5       69.78       74.95      3.96 o
   4   3   5       64.21       62.12      4.41 o
   5   3   5       11.40       16.00      4.53 o
   6   3   5       10.46        6.18      2.36 o
 -10   4   5       47.20       56.22      5.30 o
  -9   4   5        4.24        7.81      4.42 o
  -8   4   5        0.30        2.02      2.30 o
  -7   4   5      513.91      514.01     20.10 o
  -6   4   5      205.79      202.48     11.70 o
  -5   4   5       61.27       53.71      3.20 o
  -4   4   5      137.39      123.35      4.41 o
  -3   4   5      110.90      103.45      4.23 o
  -2   4   5       49.18       57.82      1.95 o
  -1   4   5      101.26      101.33      3.35 o
   0   4   5        4.23        3.35      0.92 o
   1   4   5        4.37        3.53      0.92 o
   2   4   5       44.40       36.67      1.48 o
   3   4   5       13.19       12.69      2.65 o
   4   4   5      223.33      231.48     15.27 o
   5   4   5       10.70       12.95      4.15 o
 -10   5   5        4.75        9.57      3.00 o
  -9   5   5      157.90      161.34     10.63 o
  -8   5   5       42.97       56.27      5.51 o
  -7   5   5       91.90      120.29      9.53 o
  -6   5   5      123.66      122.73      6.32 o
  -5   5   5       26.42       28.16      2.29 o
  -4   5   5        2.55        3.62      1.72 o
  -3   5   5       34.49       28.70      1.94 o
  -2   5   5       99.21      104.16      3.59 o
  -1   5   5      108.91      110.50      4.05 o
   0   5   5       76.35       72.45      2.81 o
   1   5   5       20.88       23.16      1.53 o
   2   5   5       35.83       32.12      1.97 o
   3   5   5        1.93        5.94      2.35 o
   4   5   5       37.41       42.66      5.35 o
 -10   6   5       14.81       20.92      4.27 o
  -9   6   5       65.28       63.88      6.16 o
  -8   6   5       23.26       12.61      4.20 o
  -7   6   5       30.24       30.59      6.36 o
  -6   6   5      150.29      139.36      6.97 o
  -5   6   5      113.34       95.31      6.71 o
  -4   6   5       21.93       23.94      2.10 o
  -3   6   5        8.09       11.42      1.38 o
  -2   6   5      119.84      119.24      5.18 o
  -1   6   5       18.68       22.05      1.84 o
   0   6   5       52.17       45.38      2.78 o
   1   6   5       21.85       17.17      2.25 o
   2   6   5        6.91        3.62      5.09 o
   3   6   5        2.19       -2.54      2.81 o
  -9   7   5        0.03        1.97      8.58 o
  -8   7   5      167.52      183.88     10.03 o
  -7   7   5       54.97       30.86      4.00 o
  -6   7   5        7.98       15.68      7.40 o
  -5   7   5       99.33       88.36      6.07 o
  -4   7   5        5.18        3.05      3.18 o
  -3   7   5        6.17        6.48      2.11 o
  -2   7   5      119.04      127.08      6.35 o
  -1   7   5      113.47      122.74     12.18 o
   0   7   5      100.97       80.16      6.00 o
   1   7   5       63.47       56.32      6.88 o
   2   7   5        0.21        0.00      3.17 o
  -8   8   5       58.33       55.77      8.49 o
  -7   8   5       63.49       53.58      5.46 o
  -6   8   5       70.64       72.89      6.60 o
  -5   8   5       12.48       17.80      2.94 o
  -4   8   5        3.19        2.39      5.51 o
  -3   8   5       10.15       18.94      3.89 o
  -2   8   5       31.81       31.49      4.81 o
  -1   8   5       92.25      103.98      6.89 o
   0   8   5       40.57       26.05      3.52 o
  -6   9   5      112.62      105.46      8.39 o
  -5   9   5       45.81       32.74      5.23 o
  -4   9   5       87.74       96.79      7.53 o
  -3   9   5        0.17        4.28      2.53 o
  -2   9   5        7.29        8.38      3.62 o
   1 -12   6       63.30       76.50      4.55 o
   2 -12   6      117.56      121.84      8.36 o
   3 -12   6       22.46       27.89      2.93 o
   4 -12   6        1.57        8.33      2.75 o
   5 -12   6       67.48       77.33     10.97 o
   6 -12   6        6.74        5.91      3.09 o
  -1 -11   6       19.28       21.72      2.71 o
   0 -11   6       20.26       28.54      3.33 o
   1 -11   6        9.09       14.91      2.40 o
   2 -11   6       24.90       26.73      2.79 o
   3 -11   6       80.70       67.45      4.39 o
   4 -11   6       85.00       75.43      5.22 o
   5 -11   6      248.06      250.45     11.99 o
   6 -11   6       14.94        5.87      4.12 o
   7 -11   6        3.55       -0.89      2.15 o
   8 -11   6       10.04        6.87      2.54 o
  -3 -10   6      363.86      361.58     20.87 o
  -2 -10   6       18.33       17.69      4.78 o
  -1 -10   6        0.13       -1.20      1.74 o
   0 -10   6      113.16       91.20      6.03 o
   1 -10   6        0.06        0.33      1.25 o
   2 -10   6      147.29      164.00      7.36 o
   3 -10   6      313.68      325.98     11.42 o
   4 -10   6        2.35        8.73      2.44 o
   5 -10   6       19.62       18.91      2.31 o
   6 -10   6       12.28        7.22      2.30 o
   7 -10   6       54.07       35.40      3.91 o
   8 -10   6       33.82       40.66      3.73 o
  -4  -9   6        8.64        4.20      2.25 o
  -3  -9   6       29.91       16.71      3.15 o
  -2  -9   6       71.93       72.78      5.24 o
  -1  -9   6       75.50       73.55      3.38 o
   0  -9   6      127.68      121.22      4.81 o
   1  -9   6        3.35        0.36      1.26 o
   2  -9   6      139.15      135.80      5.56 o
   3  -9   6       23.19       24.22      2.09 o
   4  -9   6       24.01       23.48      2.60 o
   5  -9   6      147.20      144.23      7.78 o
   6  -9   6      162.29      164.01      7.84 o
   7  -9   6        0.05       -0.34      1.66 o
   8  -9   6        1.51        1.76      2.17 o
   9  -9   6        2.89        5.79      3.33 o
  -5  -8   6       48.70       54.32      4.45 o
  -4  -8   6        4.84        4.84      2.93 o
  -3  -8   6       51.00       44.75      3.53 o
  -2  -8   6      537.18      562.40     17.47 o
  -1  -8   6      150.09      154.31      6.48 o
   0  -8   6        0.11       -1.62      1.08 o
   1  -8   6      240.34      232.88      6.43 o
   2  -8   6       15.21       18.85      1.70 o
   3  -8   6        5.93        3.23      1.12 o
   4  -8   6      636.36      657.04     16.14 o
   5  -8   6       84.27       80.31      4.43 o
   6  -8   6       30.56       34.19      2.98 o
   7  -8   6        1.10        5.46      1.51 o
   8  -8   6       67.94       69.97      4.09 o
   9  -8   6       82.19       97.55      6.33 o
  -6  -7   6        6.80        7.00      2.31 o
  -5  -7   6       33.84       40.63      3.21 o
  -4  -7   6        9.15       13.01      2.82 o
  -3  -7   6        0.05        0.01      1.92 o
  -2  -7   6       24.96       23.41      2.34 o
  -1  -7   6       17.56       14.78      1.85 o
   0  -7   6      216.26      213.60      5.70 o
   1  -7   6      226.82      217.09      6.88 o
   2  -7   6        2.09        2.75      0.90 o
   3  -7   6      272.29      269.96      6.64 o
   4  -7   6        3.28        4.42      1.17 o
   5  -7   6       14.48       12.02      1.82 o
   6  -7   6      191.68      193.85      6.69 o
   7  -7   6        2.58        4.01      1.32 o
   8  -7   6      105.10       99.29      8.01 o
   9  -7   6        0.08       11.24      2.82 o
  -7  -6   6      135.56      135.75      8.91 o
  -6  -6   6       35.59       46.71      4.02 o
  -5  -6   6       44.46       41.96      4.84 o
  -4  -6   6      133.22      134.68      6.76 o
  -3  -6   6        8.71       11.41      1.88 o
  -2  -6   6      484.98      514.26     14.86 o
  -1  -6   6      792.37      814.63     18.40 o
   0  -6   6      411.43      420.84      9.52 o
   1  -6   6      100.14       89.58      2.42 o
   2  -6   6      220.03      235.45      5.76 o
   3  -6   6      224.15      215.17      6.58 o
   4  -6   6      306.06      299.22      7.28 o
   5  -6   6      507.66      495.10     13.25 o
   6  -6   6      189.08      187.83      5.82 o
   7  -6   6        0.01       -0.97      1.38 o
   8  -6   6       31.65       39.42      3.26 o
   9  -6   6        3.72        3.97      8.69 o
  -8  -5   6       12.75       14.80      3.44 o
  -7  -5   6        0.02        2.14      2.87 o
  -6  -5   6      151.02      162.62      6.82 o
  -5  -5   6        5.39        3.96      1.35 o
  -4  -5   6      199.86      212.06     10.33 o
  -3  -5   6        9.44        4.64      1.47 o
  -2  -5   6      116.70      110.35      3.20 o
  -1  -5   6       12.13       10.58      1.10 o
   0  -5   6       74.18       68.79      2.44 o
   1  -5   6      173.26      193.98      5.29 o
   2  -5   6        7.79        9.63      1.23 o
   3  -5   6        3.56        3.69      0.82 o
   4  -5   6       22.62       19.69      1.25 o
   5  -5   6       85.59       88.36      3.21 o
   6  -5   6       41.29       31.60      2.77 o
   7  -5   6       72.09       74.05      3.52 o
   8  -5   6       32.15       26.33      2.63 o
   9  -5   6      238.02      275.80     14.50 o
  -8  -4   6        0.66        4.42      2.41 o
  -7  -4   6        1.96        6.11      2.87 o
  -6  -4   6      146.71      148.95      5.89 o
  -5  -4   6        1.93        0.22      1.30 o
  -4  -4   6       74.33       74.56      2.85 o
  -3  -4   6       56.29       51.66      2.79 o
  -2  -4   6      188.07      197.51      4.87 o
  -1  -4   6      495.59      498.49     10.22 o
   0  -4   6      665.34      704.18     12.12 o
   1  -4   6      158.67      162.17      3.58 o
   2  -4   6      252.84      250.69      5.57 o
   3  -4   6       84.13       93.63      2.60 o
   4  -4   6      354.37      353.95      7.62 o
   5  -4   6      926.69      948.08     21.34 o
   6  -4   6      228.25      235.93      6.00 o
   7  -4   6       17.57       16.52      1.46 o
   8  -4   6       25.53       27.99      2.89 o
   9  -4   6      104.13      121.20     12.46 o
  -9  -3   6       11.71        4.52      2.89 o
  -8  -3   6       11.82       11.39      2.17 o
  -7  -3   6        0.83        3.63      1.57 o
  -6  -3   6        0.33        1.46      1.44 o
  -5  -3   6      116.33       98.44      4.00 o
  -4  -3   6       20.45       16.32      1.45 o
  -3  -3   6      445.35      446.72      8.86 o
  -2  -3   6      110.97      113.94      3.40 o
  -1  -3   6      514.77      481.39     10.75 o
   0  -3   6       69.03       69.69      2.68 o
   1  -3   6      273.99      255.38      5.03 o
   2  -3   6      149.66      146.82      3.21 o
   3  -3   6       82.18       81.54      2.70 o
   4  -3   6      209.94      216.67      5.29 o
   5  -3   6       26.70       27.83      1.30 o
   6  -3   6      461.33      455.38     12.89 o
   7  -3   6       32.44       30.85      1.64 o
   8  -3   6        3.44        2.53      1.13 o
   9  -3   6       62.52       28.63      7.90 o
  -9  -2   6        1.13       -1.86      1.93 o
  -8  -2   6       51.98       64.93      4.92 o
  -7  -2   6        1.47        0.84      1.63 o
  -6  -2   6       27.98       33.67      2.70 o
  -5  -2   6      157.34      148.54      5.19 o
  -4  -2   6       84.87       72.71      2.16 o
  -3  -2   6      215.48      201.97      4.29 o
  -2  -2   6        0.14        2.46      1.73 o
  -1  -2   6      966.26      947.19     19.00 o
   0  -2   6       14.36       10.34      1.34 o
   1  -2   6       13.86       26.21      1.33 o
   2  -2   6        9.75        7.27      0.67 o
   3  -2   6        6.70        6.17      0.81 o
   4  -2   6       78.29       73.11      2.60 o
   5  -2   6       65.91       66.74      2.08 o
   6  -2   6     1209.98     1228.73     30.41 o
   7  -2   6      123.94      130.62      8.09 o
   8  -2   6       17.67       19.61      3.28 o
  -9  -1   6      101.16      117.95      8.72 o
  -8  -1   6       94.70      104.64      6.90 o
  -7  -1   6        1.33        1.25      1.89 o
  -6  -1   6       71.46       73.22      4.43 o
  -5  -1   6        0.09        0.11      1.35 o
  -4  -1   6        4.32        4.78      1.17 o
  -3  -1   6       59.10       55.89      2.05 o
  -2  -1   6      124.04      140.72      4.08 o
  -1  -1   6      101.46       92.87      3.24 o
   0  -1   6      311.42      332.63      7.16 o
   1  -1   6       41.09       37.69      2.00 o
   2  -1   6       86.80       79.78      2.68 o
   3  -1   6       22.58       21.42      1.73 o
   4  -1   6       81.63       79.29      2.49 o
   5  -1   6      425.02      444.68     14.93 o
   6  -1   6       14.52       19.15      2.81 o
   7  -1   6      437.90      405.66     18.56 o
   8  -1   6       34.56       43.40      5.73 o
 -10   0   6       11.00        3.45      2.46 o
  -9   0   6        0.29        1.59      1.80 o
  -8   0   6       18.86       24.38      3.50 o
  -7   0   6       11.83        4.35      2.47 o
  -6   0   6       20.84       18.74      2.65 o
  -5   0   6        5.33        4.50      1.16 o
  -4   0   6       56.37       43.48      1.82 o
  -3   0   6       57.00       60.56      1.92 o
  -2   0   6      159.74      153.83      4.45 o
  -1   0   6       14.36       10.93      0.84 o
   0   0   6      708.04      689.38     13.91 o
   1   0   6      149.14      167.97      3.91 o
   2   0   6       40.35       29.35      1.22 o
   3   0   6       10.18        5.93      0.28 o
   4   0   6       46.40       56.43     10.20 o
   5   0   6      517.97      542.14     19.07 o
   6   0   6        3.52        1.16      3.24 o
   7   0   6     1066.34     1057.04     46.29 o
 -10   1   6      229.92      246.31     15.49 o
  -9   1   6        3.65        3.63      2.23 o
  -8   1   6       18.76       21.96      2.74 o
  -7   1   6      108.16      109.48      5.69 o
  -6   1   6        0.10       -4.68      3.97 o
  -5   1   6      182.60      184.50      6.96 o
  -4   1   6        3.32        0.83      0.92 o
  -3   1   6      126.70      125.69      4.94 o
  -2   1   6      237.18      219.22      5.59 o
  -1   1   6        1.72        3.49      0.92 o
   0   1   6       57.56       54.76      1.67 o
   1   1   6      145.96      160.92      3.84 o
   2   1   6       91.82       97.89      3.01 o
   3   1   6       47.93       21.54      4.43 o
   4   1   6        9.60       15.49      2.46 o
   5   1   6       74.64       78.55      5.14 o
   6   1   6      269.13      270.14     13.56 o
   7   1   6        3.29        1.82      3.30 o
 -10   2   6      178.83      191.53     16.28 o
  -9   2   6       17.39       20.33      3.15 o
  -8   2   6        0.29        9.55      2.95 o
  -7   2   6      105.80      106.36      6.12 o
  -6   2   6        3.00        4.04      1.72 o
  -5   2   6      172.70      162.00      5.43 o
  -4   2   6       10.05       11.80      1.41 o
  -3   2   6       55.51       64.83      3.71 o
  -2   2   6       79.94       84.80      2.67 o
  -1   2   6        0.60        1.76      0.83 o
   0   2   6        0.03        1.30      0.57 o
   1   2   6       61.46       64.43      2.32 o
   2   2   6      486.19      503.97     13.49 o
   3   2   6        7.94        9.92      2.41 o
   4   2   6        2.92        4.95      1.98 o
   5   2   6       32.55       29.80      3.06 o
   6   2   6      412.65      453.83     25.57 o
 -10   3   6       16.45       21.97      4.10 o
  -9   3   6      131.36      186.44     11.83 o
  -8   3   6       22.60       29.22      3.64 o
  -7   3   6        3.52        3.49      4.32 o
  -6   3   6        9.69       10.57      1.92 o
  -5   3   6       18.69       19.89      1.87 o
  -4   3   6       29.00       18.19      1.91 o
  -3   3   6        0.76        1.40      1.07 o
  -2   3   6       22.50       25.21      1.76 o
  -1   3   6       69.43       68.76      2.44 o
   0   3   6       22.23       20.94      1.14 o
   1   3   6      190.05      191.42      6.42 o
   2   3   6       66.97       60.09      1.90 o
   3   3   6      232.28      213.40     11.94 o
   4   3   6       51.85       55.54      4.63 o
   5   3   6       15.15        8.02      2.15 o
 -10   4   6        3.09        5.62      4.88 o
  -9   4   6       62.73       79.29      7.52 o
  -8   4   6        4.78        0.88      2.75 o
  -7   4   6        0.49       -0.97      2.11 o
  -6   4   6       81.70       92.33      4.78 o
  -5   4   6        7.23       13.27      1.97 o
  -4   4   6      171.50      168.49      6.03 o
  -3   4   6      100.71      102.43      3.55 o
  -2   4   6      169.99      182.96      5.53 o
  -1   4   6      171.21      169.97      6.75 o
   0   4   6       13.80       13.07      1.06 o
   1   4   6       55.35       60.62      2.56 o
   2   4   6        0.04       10.44      6.18 o
   3   4   6      535.67      532.43     23.91 o
   4   4   6        0.02        2.84      3.22 o
   5   4   6        1.99       -2.82      2.42 o
  -9   5   6       14.35       20.20      4.45 o
  -8   5   6       39.62       40.67      3.84 o
  -7   5   6        3.99       16.86      3.47 o
  -6   5   6        2.79        1.61      3.27 o
  -5   5   6        0.03        3.62      2.17 o
  -4   5   6      101.58       94.83      4.20 o
  -3   5   6        0.01       -1.76      1.34 o
  -2   5   6       19.37       18.49      1.52 o
  -1   5   6        0.27        4.46      1.08 o
   0   5   6        1.74        1.88      1.17 o
   1   5   6       49.44       39.55      2.83 o
   2   5   6      104.29       79.98      9.29 o
   3   5   6        6.23        8.41      2.12 o
  -9   6   6        0.84        1.41      2.74 o
  -8   6   6       10.89       17.15      2.96 o
  -7   6   6      158.16      162.65     12.71 o
  -6   6   6       21.72       15.74      4.58 o
  -5   6   6        0.41        3.64      2.17 o
  -4   6   6       27.06       25.30      2.27 o
  -3   6   6       21.40       20.63      2.45 o
  -2   6   6       68.01       56.71      4.11 o
  -1   6   6      115.68      122.05      8.33 o
   0   6   6       93.05       86.92      8.22 o
   1   6   6        1.29        2.24      2.99 o
   2   6   6       62.56       60.83      6.92 o
  -8   7   6        0.02       -0.21      4.77 o
  -7   7   6        0.32       -0.44      2.46 o
  -5   7   6        1.52        4.31      3.63 o
  -4   7   6        3.89        3.84      2.62 o
  -3   7   6       42.10       48.17      3.96 o
  -2   7   6        0.54        0.78      3.63 o
  -1   7   6        0.54        5.48      2.86 o
   0   7   6        0.66        5.87      7.16 o
   1   7   6        6.29        1.02      7.23 o
  -6   8   6      221.54      253.57     32.08 o
  -5   8   6       64.83       85.26     12.64 o
  -4   8   6        7.84       14.21      3.63 o
  -3   8   6       33.23       32.02      4.42 o
  -2   8   6        0.11       -0.11      2.29 o
   1 -12   7       69.59       88.83      9.07 o
   2 -12   7       13.89       13.88      2.25 o
   3 -12   7       33.66       16.69      3.85 o
   4 -12   7       29.14       30.23      3.47 o
   5 -12   7       48.38       40.62      7.53 o
   6 -12   7       17.32       17.57      5.06 o
  -1 -11   7       14.77       16.33      3.13 o
   0 -11   7       87.14       98.98      5.93 o
   1 -11   7       51.53       50.06      3.48 o
   2 -11   7       41.48       35.68      3.18 o
   3 -11   7       46.30       41.18      4.49 o
   4 -11   7       28.30       14.35      2.62 o
   5 -11   7       53.55       53.29      4.15 o
   6 -11   7       35.70       40.23      4.02 o
   7 -11   7       45.50       41.57      5.56 o
  -3 -10   7        3.23        2.74      2.16 o
  -2 -10   7        9.77       12.53      2.68 o
  -1 -10   7        4.99        3.43      1.57 o
   0 -10   7       66.42       67.24      3.95 o
   1 -10   7       20.61       19.62      1.98 o
   2 -10   7       95.58       96.93      4.83 o
   3 -10   7       23.68       22.85      2.95 o
   4 -10   7       48.10       44.93      3.18 o
   5 -10   7      172.11      185.16      8.60 o
   6 -10   7       46.74       45.57      4.39 o
   7 -10   7        4.01        0.28      2.43 o
   8 -10   7      221.79      263.45     20.06 o
  -4  -9   7      226.39      224.72     15.64 o
  -3  -9   7      463.80      469.64     24.19 o
  -2  -9   7      281.08      311.07     13.48 o
  -1  -9   7        2.40        0.40      1.36 o
   0  -9   7       94.07       97.86      4.75 o
   1  -9   7      135.00      125.99      4.17 o
   2  -9   7        0.20        0.44      1.53 o
   3  -9   7      155.02      168.06      5.87 o
   4  -9   7        0.02       -1.61      1.07 o
   5  -9   7       34.84       34.11      4.15 o
   6  -9   7       72.20       68.47      6.26 o
   7  -9   7       11.03        3.29      2.39 o
   8  -9   7       30.07       39.44      3.79 o
  -5  -8   7       80.25       67.03      6.24 o
  -4  -8   7      401.15      431.50     19.50 o
  -3  -8   7      577.86      650.92     28.01 o
  -2  -8   7        4.75        5.75      1.78 o
  -1  -8   7        4.72        8.96      2.26 o
   0  -8   7       13.65       14.21      1.86 o
   1  -8   7       42.38       35.27      2.93 o
   2  -8   7       41.56       33.84      2.22 o
   3  -8   7      154.87      156.63      4.63 o
   4  -8   7       63.67       69.29      3.19 o
   5  -8   7       24.02       26.77      2.92 o
   6  -8   7      179.78      171.05      8.69 o
   7  -8   7       10.55       12.99      2.24 o
   8  -8   7        3.27        4.48      1.91 o
   9  -8   7      309.41      335.75     21.00 o
  -6  -7   7        0.38        1.80      4.07 o
  -5  -7   7       27.82       33.01      3.30 o
  -4  -7   7      157.41      171.21     13.62 o
  -3  -7   7      283.80      292.86     13.45 o
  -2  -7   7      623.92      647.43     24.11 o
  -1  -7   7      106.21      107.33      4.61 o
   0  -7   7        2.51        1.70      0.95 o
   1  -7   7       97.45       86.61      3.90 o
   2  -7   7       45.90       47.13      2.00 o
   3  -7   7       31.51       37.15      2.14 o
   4  -7   7      233.62      233.88      6.95 o
   5  -7   7       22.39       15.25      1.68 o
   6  -7   7      263.41      247.68      8.82 o
   7  -7   7      102.20      110.17      5.49 o
   8  -7   7        0.08        1.81      1.91 o
   9  -7   7       42.01       48.92      5.76 o
  -7  -6   7       44.01       44.90      5.79 o
  -6  -6   7        0.01        2.07      5.86 o
  -5  -6   7        0.48        0.78      1.65 o
  -4  -6   7      154.30      164.18      6.46 o
  -3  -6   7      411.65      404.22     12.87 o
  -2  -6   7      873.85      905.83     25.91 o
  -1  -6   7        0.08        0.22      1.78 o
   0  -6   7      131.55      137.90      4.15 o
   1  -6   7      236.56      223.13      5.56 o
   2  -6   7       49.72       50.13      1.95 o
   3  -6   7      211.62      197.81      5.64 o
   4  -6   7      518.64      475.33     14.42 o
   5  -6   7       17.20       12.25      1.42 o
   6  -6   7        7.83        7.96      1.47 o
   7  -6   7       73.63       79.90      4.28 o
   8  -6   7        9.94        8.13      1.84 o
   9  -6   7        3.88        3.69      2.47 o
  -7  -5   7       88.06      103.86      7.79 o
  -6  -5   7      210.98      222.16     10.20 o
  -5  -5   7        4.83        5.69      2.68 o
  -4  -5   7       49.70       40.59      3.76 o
  -3  -5   7      373.99      377.41     11.02 o
  -2  -5   7      216.85      230.33      6.44 o
  -1  -5   7      720.72      730.46     16.16 o
   0  -5   7       20.88       21.87      1.51 o
   1  -5   7      178.04      160.68      4.14 o
   2  -5   7       57.77       56.97      2.20 o
   3  -5   7       75.72       83.65      3.07 o
   4  -5   7       91.91       88.31      3.10 o
   5  -5   7       43.00       44.34      2.21 o
   6  -5   7       66.63       57.88      3.17 o
   7  -5   7      201.10      221.65      9.89 o
   8  -5   7       34.41       39.05      4.12 o
   9  -5   7        0.04        4.32      1.71 o
  -8  -4   7      130.29      126.16      6.57 o
  -7  -4   7      185.68      176.23      7.51 o
  -6  -4   7      164.94      170.56      7.55 o
  -5  -4   7        3.19        3.34      1.89 o
  -4  -4   7       75.87       75.54      3.05 o
  -3  -4   7      116.75      112.93      3.61 o
  -2  -4   7       10.72        6.27      1.27 o
  -1  -4   7     1108.77     1100.25     22.74 o
   0  -4   7      138.63      133.95      3.51 o
   1  -4   7      108.55      119.68      3.10 o
   2  -4   7      386.88      381.26      8.05 o
   3  -4   7        7.43        4.99      0.83 o
   4  -4   7       54.58       51.95      1.69 o
   5  -4   7      815.48      825.91     21.45 o
   6  -4   7       36.32       29.74      1.64 o
   7  -4   7       47.88       49.16      3.75 o
   8  -4   7       22.04       20.42      2.10 o
  -8  -3   7       48.17       56.54      4.62 o
  -7  -3   7       70.25       65.75      4.04 o
  -6  -3   7      214.48      222.25      7.63 o
  -5  -3   7      121.73      113.59      5.03 o
  -4  -3   7        0.05        2.01      1.71 o
  -3  -3   7       15.72       21.09      1.78 o
  -2  -3   7      406.54      388.90      8.84 o
  -1  -3   7      207.67      199.35      5.37 o
   0  -3   7      341.30      312.66      6.93 o
   1  -3   7       77.31       89.82      3.08 o
   2  -3   7      290.29      271.11      6.30 o
   3  -3   7      100.02       96.75      2.58 o
   4  -3   7      201.62      200.07      5.05 o
   5  -3   7       82.77       77.92      3.92 o
   6  -3   7        3.55        4.91      0.74 o
   7  -3   7      103.40       99.02      5.41 o
   8  -3   7       42.44       39.27      6.53 o
  -9  -2   7        0.00        2.79      3.67 o
  -8  -2   7       10.76       10.02      4.06 o
  -7  -2   7      138.82      122.43      8.17 o
  -6  -2   7      243.03      230.58      8.64 o
  -5  -2   7      184.84      193.74      6.11 o
  -4  -2   7        0.95        0.48      0.96 o
  -3  -2   7      223.51      223.89      5.26 o
  -2  -2   7       52.67       47.23      2.30 o
  -1  -2   7      300.35      310.78      7.57 o
   0  -2   7     1455.89     1439.12     33.46 o
   1  -2   7      255.12      255.06      7.56 o
   2  -2   7       43.01       37.78      1.45 o
   3  -2   7      346.03      354.03      9.15 o
   4  -2   7       49.09       53.28      2.17 o
   5  -2   7       11.31       10.28      0.75 o
   6  -2   7      528.39      557.04     20.74 o
   7  -2   7       65.79       59.78     11.12 o
   8  -2   7       12.60       10.06      4.44 o
  -9  -1   7       19.01       18.51      3.62 o
  -8  -1   7       43.10       41.01      5.00 o
  -7  -1   7      163.88      150.17      8.50 o
  -6  -1   7       16.21        9.26      2.88 o
  -5  -1   7      477.17      453.65     15.93 o
  -4  -1   7       19.70       19.78      1.90 o
  -3  -1   7      139.78      153.43      4.05 o
  -2  -1   7       29.27       33.12      1.58 o
  -1  -1   7       17.02       13.90      1.35 o
   0  -1   7       17.80       11.39      1.02 o
   1  -1   7        0.01        0.02      0.68 o
   2  -1   7       67.68       71.06      3.03 o
   3  -1   7       65.26       61.94      2.52 o
   4  -1   7       34.63       32.10      1.66 o
   5  -1   7       43.42       44.46      3.11 o
   6  -1   7        0.44       -0.87      1.37 o
   7  -1   7        6.54       15.89      2.98 o
  -9   0   7        7.12        9.99      2.89 o
  -8   0   7       22.39       10.99      2.78 o
  -7   0   7        5.34        5.26      2.37 o
  -6   0   7       23.81       14.17      2.50 o
  -5   0   7      230.39      212.97      7.20 o
  -4   0   7       19.51       21.67      1.44 o
  -3   0   7       12.05       10.64      1.15 o
  -2   0   7       60.76       63.95      1.93 o
  -1   0   7       18.40       19.48      1.09 o
   0   0   7      287.95      295.31      6.50 o
   1   0   7      735.07      754.63     16.49 o
   2   0   7       61.61       57.52      2.00 o
   3   0   7      149.76      155.19      4.58 o
   4   0   7      139.44      161.77     22.01 o
   5   0   7       78.75       69.05      4.98 o
   6   0   7       89.35       91.97      5.60 o
   7   0   7      237.49      251.75     18.78 o
  -9   1   7       49.64       57.83      5.12 o
  -8   1   7        0.17        4.61      2.05 o
  -7   1   7       23.76       30.67      3.06 o
  -6   1   7      119.17      119.12      6.43 o
  -5   1   7        6.45        3.12      1.79 o
  -4   1   7      389.24      350.18      8.68 o
  -3   1   7        5.69        8.21      1.66 o
  -2   1   7      311.60      296.90      7.48 o
  -1   1   7      183.17      181.87      4.46 o
   0   1   7       54.23       56.05      1.86 o
   1   1   7       70.43       76.81      2.53 o
   2   1   7       39.95       42.07      1.55 o
   3   1   7       55.80       62.51      4.66 o
   4   1   7        3.20       12.59      4.32 o
   5   1   7       13.58        7.80      1.95 o
   6   1   7        0.20        2.45      1.58 o
  -9   2   7       34.47       37.36      4.05 o
  -8   2   7        5.25       -6.08      4.67 o
  -7   2   7       41.65       51.36      4.97 o
  -6   2   7       14.67       20.19      2.26 o
  -5   2   7        0.01        4.44      3.06 o
  -4   2   7      262.54      254.78      7.64 o
  -3   2   7        1.10       -0.06      0.99 o
  -2   2   7      103.05      102.97      4.74 o
  -1   2   7       21.21       21.03      1.27 o
   0   2   7      201.69      197.28      5.72 o
   1   2   7       80.54       97.07      4.10 o
   2   2   7      117.18      121.04      4.41 o
   3   2   7        9.91        6.82      1.92 o
   4   2   7       34.81       34.31      3.05 o
   5   2   7        0.14       -0.85      1.52 o
  -9   3   7        1.43        5.71      3.50 o
  -8   3   7       77.87       71.44      8.33 o
  -7   3   7       46.07       42.01      4.12 o
  -6   3   7       13.86       17.95      3.15 o
  -5   3   7        0.05        4.99      2.17 o
  -4   3   7        0.09       -1.49      0.99 o
  -3   3   7       47.41       45.84      3.41 o
  -2   3   7       11.49       10.38      1.14 o
  -1   3   7      123.14      128.33      4.39 o
   0   3   7       92.64       92.33      2.97 o
   1   3   7       76.03       75.46      3.80 o
   2   3   7       43.36       45.59      6.76 o
   3   3   7       18.90       18.39      2.79 o
   4   3   7       14.88       11.80      3.18 o
   5   3   7        0.01       -0.47      1.85 o
  -9   4   7       15.22       32.67      5.51 o
  -8   4   7       12.19        9.28      3.11 o
  -7   4   7        3.89        4.26      3.49 o
  -6   4   7        6.38        7.68      2.55 o
  -5   4   7        0.73       -1.76      1.73 o
  -4   4   7        0.30        2.14      1.48 o
  -3   4   7       92.37       98.35      4.53 o
  -2   4   7        0.02        0.53      1.15 o
  -1   4   7       55.74       63.02      2.59 o
   0   4   7       28.70       30.83      2.35 o
   1   4   7      121.08      117.28      7.96 o
   2   4   7        1.85       -4.32      3.80 o
   3   4   7        9.66       -0.49      3.61 o
   4   4   7        7.56       15.60      3.09 o
  -9   5   7      199.85      229.18     18.57 o
  -8   5   7        2.18        8.75      3.80 o
  -7   5   7       14.50       16.71      3.85 o
  -6   5   7       62.67       69.94      7.11 o
  -5   5   7       16.70       19.88      4.51 o
  -4   5   7       16.08       20.98      1.88 o
  -3   5   7       10.22       12.51      1.42 o
  -2   5   7        1.03       -1.54      1.29 o
  -1   5   7       48.89       40.62      3.97 o
   0   5   7       29.09       31.24      3.21 o
   1   5   7        0.49       -0.03      1.11 o
   2   5   7       56.52       66.05      6.51 o
  -8   6   7       39.65       53.51      6.53 o
  -7   6   7        4.04        3.61      4.59 o
  -6   6   7       48.44       50.12      6.13 o
  -5   6   7        0.48       13.38      2.64 o
  -4   6   7       20.84       21.53      2.74 o
  -3   6   7        5.16        5.74      2.04 o
  -2   6   7        0.05        0.57      1.67 o
  -1   6   7        2.49       10.20      4.46 o
   0   6   7        3.55        9.22      6.58 o
   1   6   7        6.89       10.17      4.52 o
  -7   7   7        4.85        4.80      8.22 o
  -6   7   7        0.27       -0.03      2.80 o
  -5   7   7       17.65       11.62      3.42 o
  -4   7   7        0.18        0.72      2.34 o
  -3   7   7        3.24        4.47      2.49 o
  -2   7   7        1.62        4.05      2.21 o
  -1   7   7        1.14       -0.94      3.01 o
   2 -12   8       10.57       15.34      3.53 o
   3 -12   8       50.32       65.82      5.06 o
   4 -12   8        0.92        8.16      5.19 o
   5 -12   8      175.03       93.74     17.96 o
  -1 -11   8        6.59        8.37      3.37 o
   0 -11   8       71.41       72.52      5.67 o
   1 -11   8       36.14       39.66      2.98 o
   2 -11   8       47.49       65.43      4.29 o
   3 -11   8       72.43       78.79      4.33 o
   4 -11   8        1.76        4.98      3.59 o
   5 -11   8        1.30        1.69      3.42 o
   6 -11   8        0.03       -1.03      3.99 o
  -3 -10   8       76.39       63.02      6.83 o
  -2 -10   8        0.02        1.71      2.13 o
  -1 -10   8        0.66        7.79      3.30 o
   0 -10   8      106.92      102.87      5.05 o
   1 -10   8       19.42       17.28      2.42 o
   2 -10   8       45.07       35.11      3.01 o
   3 -10   8       77.69       86.22      4.75 o
   4 -10   8       47.42       49.97      3.94 o
   5 -10   8       36.00       37.39      4.15 o
   6 -10   8      306.62      313.38     17.89 o
   7 -10   8       70.41       85.69      7.56 o
  -4  -9   8      102.70       87.26      7.12 o
  -3  -9   8       39.88       37.12      3.73 o
  -2  -9   8        0.23       -0.86      2.72 o
  -1  -9   8       20.34       16.38      2.29 o
   0  -9   8       70.36       65.04      3.27 o
   1  -9   8      302.73      321.43     15.04 o
   2  -9   8       33.41       30.30      3.02 o
   3  -9   8      205.05      198.13      8.10 o
   4  -9   8      231.41      242.14      8.47 o
   5  -9   8        8.95       15.58      2.98 o
   6  -9   8       37.02       33.57      3.45 o
   7  -9   8        7.51        3.79      1.94 o
   8  -9   8       16.31       12.53      3.14 o
  -5  -8   8       29.43       16.01      2.53 o
  -4  -8   8       68.67       60.60      5.85 o
  -3  -8   8       19.94       17.34      3.15 o
  -2  -8   8       55.03       54.04      4.08 o
  -1  -8   8       38.13       38.56      3.12 o
   0  -8   8       49.76       49.68      3.13 o
   1  -8   8      291.45      290.94     10.52 o
   2  -8   8       46.21       28.95      2.47 o
   3  -8   8       24.89       23.79      1.79 o
   4  -8   8      163.00      170.89      6.49 o
   5  -8   8        3.03        2.55      1.43 o
   6  -8   8       82.92       89.38      5.70 o
   7  -8   8      139.05      133.75      6.65 o
   8  -8   8        0.33       -3.72      2.48 o
  -6  -7   8        0.12        7.24      3.78 o
  -5  -7   8        1.86        5.01      3.90 o
  -4  -7   8      243.66      257.79     11.23 o
  -3  -7   8      485.40      485.88     26.93 o
  -2  -7   8      424.15      433.19     14.66 o
  -1  -7   8        6.88        4.04      2.19 o
   0  -7   8        2.90        1.06      1.52 o
   1  -7   8      251.92      246.37      9.01 o
   2  -7   8      287.81      273.59      8.02 o
   3  -7   8       52.36       42.97      2.22 o
   4  -7   8      171.35      174.20      6.30 o
   5  -7   8      221.31      212.56      9.93 o
   6  -7   8       19.77       17.97      2.48 o
   7  -7   8       90.19       93.93      5.16 o
   8  -7   8        3.20        1.32      2.56 o
  -6  -6   8        1.30       -1.44      1.73 o
  -5  -6   8        0.01       -0.10      3.02 o
  -4  -6   8      295.24      296.45     10.68 o
  -3  -6   8      358.95      355.76     13.41 o
  -2  -6   8       22.34       20.53      3.26 o
  -1  -6   8        7.15       20.12      2.65 o
   0  -6   8      112.35      103.24      3.84 o
   1  -6   8       66.85       52.08      2.46 o
   2  -6   8      262.89      280.97      8.78 o
   3  -6   8       13.64        4.60      1.04 o
   4  -6   8       23.43       19.11      1.66 o
   5  -6   8      252.40      245.82      7.72 o
   6  -6   8       88.35      101.65      4.52 o
   7  -6   8      109.69      115.39     10.53 o
   8  -6   8       15.60       18.94      5.47 o
  -7  -5   8       15.99       15.75      2.86 o
  -6  -5   8        4.00        5.98      2.30 o
  -5  -5   8        0.25       -1.99      1.63 o
  -4  -5   8       54.83       52.12      5.23 o
  -3  -5   8      690.72      714.60     20.60 o
  -2  -5   8      980.43     1027.81     28.43 o
  -1  -5   8      880.61      826.64     23.37 o
   0  -5   8       66.67       60.80      2.95 o
   1  -5   8       70.41       79.16      2.82 o
   2  -5   8      548.90      508.71     14.34 o
   3  -5   8       82.43       79.97      2.93 o
   4  -5   8      168.96      152.84      4.35 o
   5  -5   8       59.64       51.63      2.36 o
   6  -5   8       14.38       11.80      1.50 o
   7  -5   8       41.70       58.82      4.30 o
   8  -5   8       43.81       42.89      3.79 o
  -8  -4   8        2.82       11.00      3.16 o
  -7  -4   8       16.66       27.73      5.63 o
  -6  -4   8       14.43       24.10      2.63 o
  -5  -4   8       29.53       28.68      2.47 o
  -4  -4   8      103.95       96.44      4.23 o
  -3  -4   8     1106.73     1155.67     29.94 o
  -2  -4   8      770.99      766.18     18.83 o
  -1  -4   8        0.39        0.43      0.72 o
   0  -4   8       68.37       76.33      3.43 o
   1  -4   8        6.15        4.85      0.91 o
   2  -4   8       59.26       52.04      2.60 o
   3  -4   8       15.62       16.53      1.84 o
   4  -4   8       24.79       17.72      1.23 o
   5  -4   8       42.30       43.55      2.35 o
   6  -4   8      143.37      154.22      7.40 o
   7  -4   8       75.24       82.97      5.93 o
   8  -4   8       51.62       52.12      7.09 o
  -8  -3   8      121.38      120.71      9.58 o
  -7  -3   8       13.29       16.13      3.50 o
  -6  -3   8      201.88      180.55      9.17 o
  -5  -3   8        7.94       11.45      2.41 o
  -4  -3   8       16.91       14.85      2.43 o
  -3  -3   8      310.76      314.73     11.00 o
  -2  -3   8      736.62      756.36     21.33 o
  -1  -3   8     1207.36     1190.29     29.45 o
   0  -3   8      356.11      360.85      8.39 o
   1  -3   8       40.01       48.26      2.07 o
   2  -3   8       42.14       51.76      2.33 o
   3  -3   8      299.65      293.42      8.05 o
   4  -3   8        4.48        4.52      0.71 o
   5  -3   8      137.81      130.89      4.87 o
   6  -3   8       17.07       16.75      1.46 o
   7  -3   8       28.01       25.16      4.08 o
  -8  -2   8       54.08       46.35      3.42 o
  -7  -2   8       31.03       28.96      3.68 o
  -6  -2   8        3.61       -2.43      3.16 o
  -5  -2   8       10.56       18.17      1.78 o
  -4  -2   8       34.08       32.43      1.97 o
  -3  -2   8      202.15      194.17      6.18 o
  -2  -2   8     1304.39     1240.31     31.23 o
  -1  -2   8      618.72      614.54     15.10 o
   0  -2   8        4.10        2.88      1.27 o
   1  -2   8      372.66      367.84     10.35 o
   2  -2   8       43.63       35.10      2.40 o
   3  -2   8       92.20       93.44      2.94 o
   4  -2   8       14.91       19.16      1.27 o
   5  -2   8      160.87      157.23      7.00 o
   6  -2   8        8.54        6.80      1.59 o
   7  -2   8        8.71       13.10      2.64 o
  -9  -1   8       11.18        7.15      2.96 o
  -8  -1   8        0.54        4.27      2.08 o
  -7  -1   8      253.95      240.37     11.46 o
  -6  -1   8       41.35       33.12      4.31 o
  -5  -1   8      409.05      375.01     12.23 o
  -4  -1   8       75.39       75.83      4.41 o
  -3  -1   8       15.48       12.33      1.75 o
  -2  -1   8      929.23      929.52     25.35 o
  -1  -1   8      513.11      514.58     12.25 o
   0  -1   8     1011.43      999.20     24.23 o
   1  -1   8       36.54       36.90      1.73 o
   2  -1   8        8.65        6.37      0.82 o
   3  -1   8       40.24       32.51      2.26 o
   4  -1   8       11.36       12.33      2.53 o
   5  -1   8        9.22       10.32      2.39 o
   6  -1   8       13.44       24.83      3.30 o
   7  -1   8        0.14        0.96      3.12 o
  -9   0   8        3.55        3.22      3.48 o
  -8   0   8        7.78       12.79      3.39 o
  -7   0   8      201.72      182.95     16.55 o
  -6   0   8      125.70      122.26      9.62 o
  -5   0   8      119.26      110.06      5.75 o
  -4   0   8       11.54       10.90      1.59 o
  -3   0   8        2.57        2.89      0.83 o
  -2   0   8      180.36      185.86      5.99 o
  -1   0   8      294.28      294.38     13.25 o
   0   0   8      502.01      508.20     10.94 o
   1   0   8       10.85       11.36      1.15 o
   2   0   8      176.85      172.93      5.94 o
   3   0   8       88.44       96.29      3.91 o
   4   0   8       36.13       26.60      4.56 o
   5   0   8        6.70        6.87      2.20 o
   6   0   8      260.03      236.07     16.58 o
  -9   1   8       33.39       45.80      5.11 o
  -8   1   8        1.69        2.23      2.58 o
  -7   1   8       42.80       34.41      3.21 o
  -6   1   8      189.93      163.13      8.31 o
  -5   1   8      143.75      113.16      5.04 o
  -4   1   8      228.98      224.66      7.12 o
  -3   1   8       64.22       67.83      3.28 o
  -2   1   8        0.37       -1.01      0.83 o
  -1   1   8      757.46      737.29     19.15 o
   0   1   8      270.64      283.97      7.86 o
   1   1   8      323.85      345.21      8.41 o
   2   1   8        3.18        3.87      0.63 o
   3   1   8       34.06       19.60      3.80 o
   4   1   8       66.18       76.51      5.33 o
   5   1   8        8.89       11.97      2.31 o
  -9   2   8       20.98       27.27      3.90 o
  -8   2   8        2.25        2.15      3.30 o
  -7   2   8        2.87        6.67      3.00 o
  -6   2   8      220.03      184.35      8.93 o
  -5   2   8       92.38       86.43      3.93 o
  -4   2   8      132.88      140.16      5.07 o
  -3   2   8       30.81       27.26      1.92 o
  -2   2   8        9.85       10.88      1.42 o
  -1   2   8       98.12       98.93      3.62 o
   0   2   8        3.25        2.12      0.98 o
   1   2   8      448.16      446.22     13.55 o
   2   2   8       17.04       15.69      1.76 o
   3   2   8        1.70        4.49      5.03 o
   4   2   8       85.82       87.83      6.79 o
  -9   3   8        1.31        2.11      3.93 o
  -8   3   8       61.73       61.26      5.60 o
  -7   3   8       11.92       18.08      3.68 o
  -6   3   8      203.36      208.90     11.92 o
  -5   3   8       99.61       96.84      5.29 o
  -4   3   8      309.39      292.02     13.21 o
  -3   3   8       85.31       87.27      3.65 o
  -2   3   8        0.41        1.05      1.00 o
  -1   3   8        5.97        5.37      1.47 o
   0   3   8      187.87      199.40      7.59 o
   1   3   8       34.17       26.80      2.76 o
   2   3   8       21.89       13.04      4.18 o
   3   3   8        0.04       -1.95      2.23 o
  -8   4   8       20.67       27.68      4.36 o
  -7   4   8        2.05        5.16      2.49 o
  -6   4   8        4.24        9.20      3.43 o
  -5   4   8       76.77       62.19      9.60 o
  -4   4   8       78.30       68.26      3.69 o
  -3   4   8       24.43       22.93      2.08 o
  -2   4   8        3.52        5.05      1.40 o
  -1   4   8        0.11       -1.12      1.01 o
   0   4   8        3.62       -1.32      1.32 o
   1   4   8        7.74        3.50      2.14 o
   2   4   8      226.23      219.25     15.63 o
  -8   5   8       13.32       11.96      2.90 o
  -7   5   8       22.59       17.44      4.85 o
  -6   5   8        3.37        2.28      2.70 o
  -5   5   8      147.33      154.98     11.16 o
  -4   5   8       54.53       55.21      3.67 o
  -3   5   8      193.25      202.74     11.64 o
  -2   5   8       24.42       34.03      3.04 o
  -1   5   8       20.13       15.12      2.78 o
   0   5   8       40.67       37.93      3.52 o
   1   5   8       13.41       10.26      6.30 o
  -7   6   8       19.13       21.23      3.79 o
  -5   6   8       12.75       14.10      3.76 o
  -4   6   8       26.82       25.55      2.93 o
  -3   6   8       74.88      104.25     14.26 o
  -2   6   8        4.76        3.70      4.12 o
  -1   6   8        3.85        1.91      2.44 o
   0 -11   9        0.09       -0.74      2.45 o
   1 -11   9       70.09       62.23      6.07 o
   2 -11   9        5.11        2.52      2.09 o
   3 -11   9       50.58       74.89      7.53 o
   4 -11   9       29.16       38.10      5.01 o
   5 -11   9       16.19       27.90      4.07 o
  -2 -10   9      111.41      124.39      7.34 o
  -1 -10   9       16.63       23.26      2.86 o
   0 -10   9       11.17        4.59      1.87 o
   1 -10   9       73.58       76.39      5.08 o
   2 -10   9       86.00       68.21      4.80 o
   3 -10   9       25.81       21.72      3.82 o
   4 -10   9      192.46      197.70      9.24 o
   5 -10   9        3.21        2.00      2.70 o
   6 -10   9      481.68      551.12     32.18 o
  -3  -9   9        7.14       -0.26      2.31 o
  -2  -9   9        0.20       -3.47      2.31 o
  -1  -9   9       46.73       39.14      4.49 o
   0  -9   9       16.67       22.50      2.58 o
   1  -9   9       15.21       10.84      1.54 o
   2  -9   9       59.51       61.14      3.99 o
   3  -9   9        0.52       -2.01      1.67 o
   4  -9   9      104.07      121.96      7.39 o
   5  -9   9       59.22       65.23      5.41 o
   6  -9   9       33.57       28.19      3.12 o
   7  -9   9      130.90      148.90     13.66 o
  -4  -8   9       97.22       97.46      4.64 o
  -3  -8   9      107.69      112.51      6.39 o
  -2  -8   9       10.33        5.38      2.58 o
  -1  -8   9      187.97      203.80     13.14 o
   0  -8   9        0.29       -0.03      1.41 o
   1  -8   9        3.43        0.78      0.78 o
   2  -8   9      179.91      166.16      6.75 o
   3  -8   9        1.50        4.46      1.44 o
   4  -8   9      127.70      149.92     18.75 o
   5  -8   9       61.92       72.71      5.87 o
   6  -8   9      154.11      179.40      9.42 o
   7  -8   9      396.72      454.98     23.12 o
  -5  -7   9        7.89        2.59      4.29 o
  -4  -7   9        3.77        5.33      2.00 o
  -3  -7   9       59.69       57.66      3.95 o
  -2  -7   9        5.96        2.00      3.57 o
  -1  -7   9       38.94       37.83      3.01 o
   0  -7   9       12.66       11.57      1.91 o
   1  -7   9       51.91       47.63      1.97 o
   2  -7   9       35.76       28.57      2.15 o
   3  -7   9        1.54        5.19      2.05 o
   4  -7   9       22.47       23.91      1.86 o
   5  -7   9       58.50       63.33      4.81 o
   6  -7   9       39.03       36.79      3.71 o
   7  -7   9       12.22       12.26      2.38 o
  -6  -6   9      116.13      121.61      7.40 o
  -5  -6   9       27.44       35.31      3.56 o
  -4  -6   9        7.07        3.79      1.98 o
  -3  -6   9      164.37      156.29      7.22 o
  -2  -6   9      197.20      208.69      8.45 o
  -1  -6   9        0.52        0.37      1.16 o
   0  -6   9       42.41       54.40      3.03 o
   1  -6   9       43.64       34.46      2.74 o
   2  -6   9       21.55       12.70      1.20 o
   3  -6   9      195.38      192.55      6.19 o
   4  -6   9       21.62       18.54      1.61 o
   5  -6   9      116.03      111.22      9.32 o
   6  -6   9        5.37       10.52      2.30 o
   7  -6   9      282.42      337.18     21.03 o
  -7  -5   9        3.26        0.88      2.06 o
  -6  -5   9        0.54       -0.86      2.64 o
  -5  -5   9       93.74       96.66      5.04 o
  -4  -5   9        2.62       -1.37      1.73 o
  -3  -5   9       48.04       50.18      4.25 o
  -2  -5   9        1.15       -1.01      1.67 o
  -1  -5   9       18.83       16.12      1.50 o
   0  -5   9       95.87       95.21      4.79 o
   1  -5   9        1.50        1.00      1.99 o
   2  -5   9      298.68      282.19      8.74 o
   3  -5   9        9.96        3.49      1.37 o
   4  -5   9       77.56       64.47      3.05 o
   5  -5   9      170.89      165.86      7.38 o
   6  -5   9       18.32       11.60      2.11 o
   7  -5   9        0.56       -1.96      2.91 o
  -7  -4   9       11.68       13.22      3.63 o
  -6  -4   9        1.28        2.53      1.92 o
  -5  -4   9      207.30      191.37      8.19 o
  -4  -4   9        5.91       14.00      4.71 o
  -3  -4   9       63.10       68.24      5.12 o
  -2  -4   9      328.39      345.06     11.23 o
  -1  -4   9      146.65      139.92      5.94 o
   0  -4   9       86.21       90.89      4.89 o
   1  -4   9        1.31       -0.31      1.52 o
   2  -4   9      246.58      229.03      7.45 o
   3  -4   9       12.41        6.52      1.16 o
   4  -4   9       78.29       74.68      3.02 o
   5  -4   9       88.57       91.29      6.20 o
   6  -4   9        8.03        3.61      2.10 o
   7  -4   9        4.82        0.03      3.84 o
  -8  -3   9        2.85       -3.93      3.63 o
  -7  -3   9       49.73       55.77      5.99 o
  -6  -3   9        6.34       15.08      4.27 o
  -5  -3   9        2.57        5.75      2.51 o
  -4  -3   9       52.51       62.42      3.45 o
  -3  -3   9      201.13      200.40      7.59 o
  -2  -3   9      414.73      416.92     16.21 o
  -1  -3   9      313.94      302.58      9.73 o
   0  -3   9        1.98        5.76      3.26 o
   1  -3   9       16.80       14.84      1.67 o
   2  -3   9      110.65       97.28      3.60 o
   3  -3   9      246.77      255.10      9.12 o
   4  -3   9       12.17        6.53      1.16 o
   5  -3   9       77.06       72.11      5.18 o
   6  -3   9      190.25      210.43     25.94 o
   7  -3   9        6.70       -0.71      3.83 o
  -8  -2   9       10.94       15.61      3.39 o
  -7  -2   9      156.42      154.58     11.21 o
  -6  -2   9        0.75       -1.19      2.22 o
  -5  -2   9        0.68        0.68      1.40 o
  -4  -2   9       48.43       44.88      2.80 o
  -3  -2   9       81.79       82.41      5.57 o
  -2  -2   9      300.24      311.31     11.09 o
  -1  -2   9      270.96      283.69     10.33 o
   0  -2   9       41.69       47.42      3.42 o
   1  -2   9      164.96      156.83     10.49 o
   2  -2   9        3.76        4.14      1.46 o
   3  -2   9      226.37      230.51      8.57 o
   4  -2   9        1.49        3.72      0.84 o
   5  -2   9       34.32       34.79      4.44 o
   6  -2   9      147.97      119.35     12.61 o
  -8  -1   9        2.19        0.36      2.32 o
  -7  -1   9        4.25        7.19      2.60 o
  -6  -1   9        2.38        2.83      2.87 o
  -5  -1   9        1.08        1.83      1.56 o
  -4  -1   9        4.31        6.07      1.59 o
  -3  -1   9        3.98        4.00      1.49 o
  -2  -1   9      506.41      559.97     17.93 o
  -1  -1   9      651.68      655.88     22.66 o
   0  -1   9      475.80      498.15     26.79 o
   1  -1   9       30.64       34.53      2.50 o
   2  -1   9        0.30       -0.73      0.90 o
   3  -1   9      293.98      302.56     14.29 o
   4  -1   9       95.28       92.74      8.50 o
   5  -1   9       34.58       35.70      5.67 o
   6  -1   9       43.93       69.16      7.46 o
  -8   0   9        0.27        1.41      2.28 o
  -7   0   9        7.84       19.58      4.82 o
  -6   0   9      167.20      157.94     11.15 o
  -5   0   9        2.16        9.77      2.38 o
  -4   0   9       43.73       42.90      2.62 o
  -3   0   9        7.68       12.39      2.05 o
  -2   0   9      567.78      591.33     19.30 o
  -1   0   9      303.85      292.64      9.73 o
   0   0   9       47.30       45.71      2.77 o
   1   0   9       19.33       16.25      1.11 o
   2   0   9       50.85       52.01      2.45 o
   3   0   9       11.21       21.59      2.57 o
   4   0   9       51.91       60.62      8.92 o
   5   0   9        0.43        3.88      2.77 o
  -8   1   9       64.15       58.81      6.46 o
  -7   1   9       67.63       66.91      5.65 o
  -6   1   9        0.48       10.41      3.22 o
  -5   1   9       77.94       60.43      4.06 o
  -4   1   9        0.10        0.16      1.63 o
  -3   1   9        0.03        2.63      1.50 o
  -2   1   9      101.05       88.30      3.38 o
  -1   1   9      411.02      424.55     12.88 o
   0   1   9      632.48      663.11     19.20 o
   1   1   9      176.61      177.45      7.22 o
   2   1   9       32.39       36.50      2.50 o
   3   1   9        0.26        0.17      2.82 o
   4   1   9      175.96      171.85     21.05 o
  -8   2   9        9.89       16.77      3.07 o
  -7   2   9        6.63       11.53      4.24 o
  -6   2   9        8.26        3.15      4.39 o
  -5   2   9       38.65       29.03      3.59 o
  -4   2   9        1.11        3.36      1.68 o
  -3   2   9       46.97       43.47      2.64 o
  -2   2   9       37.88       39.59      2.90 o
  -1   2   9      578.97      605.64     23.50 o
   0   2   9      138.58      152.67      7.01 o
   1   2   9        5.11        4.55      1.40 o
   2   2   9      111.30      131.55     12.16 o
   3   2   9        3.41        1.54      3.26 o
  -8   3   9       29.04       35.77      4.29 o
  -7   3   9       38.61       31.01      7.53 o
  -6   3   9      136.89      122.66     18.37 o
  -5   3   9        0.90        8.20      3.95 o
  -4   3   9      154.12      139.85      6.71 o
  -3   3   9       36.62       49.36      4.23 o
  -2   3   9        3.43       -0.11      1.78 o
  -1   3   9      380.53      408.99     17.06 o
   0   3   9      263.46      264.26     17.32 o
   1   3   9      394.54      389.91     23.41 o
   2   3   9       37.78       31.81      6.99 o
  -7   4   9        1.32        0.58      3.86 o
  -6   4   9       59.60       66.10      6.85 o
  -5   4   9       21.10       16.86      2.80 o
  -4   4   9        4.94       10.39      2.83 o
  -3   4   9        8.65        8.38      1.97 o
  -2   4   9       13.43       23.40      3.03 o
  -1   4   9       47.47       43.52      4.16 o
   0   4   9      210.67      195.51     13.62 o
   1   4   9       91.08       95.27      8.93 o
  -6   5   9        0.76       -5.13      3.56 o
  -5   5   9       98.97       87.34      7.23 o
  -4   5   9       30.79       22.20      3.81 o
  -3   5   9       82.23       82.27      6.66 o
  -2   5   9       38.20       47.59      4.13 o
  -1   5   9       11.62        7.23      2.18 o
   1 -11  10       43.29       47.21      4.07 o
   2 -11  10       30.40       37.87      4.12 o
   3 -11  10       10.68       11.67      3.66 o
   4 -11  10       21.51        8.79      3.82 o
  -1 -10  10       89.07      102.41      6.82 o
   0 -10  10        0.01        4.89      2.17 o
   1 -10  10      142.12      140.75      7.07 o
   2 -10  10       23.18       22.86      3.14 o
   3 -10  10       45.44       46.03      4.89 o
   4 -10  10      103.32      122.72      9.34 o
   5 -10  10       10.61       14.26      3.43 o
  -3  -9  10       65.40       55.27      4.23 o
  -2  -9  10        0.37       -0.18      1.91 o
  -1  -9  10       40.85       34.73      5.83 o
   0  -9  10        3.65        6.44      2.67 o
   1  -9  10       19.59       17.04      2.69 o
   2  -9  10       56.30       56.31      4.77 o
   3  -9  10        9.68       12.37      2.78 o
   4  -9  10       25.17       27.49      3.65 o
   5  -9  10       15.04       21.91      4.86 o
   6  -9  10      131.55      203.43     20.90 o
  -4  -8  10       48.05       30.31      4.53 o
  -3  -8  10       21.01       16.27      2.73 o
  -2  -8  10        1.04        1.54      1.61 o
  -1  -8  10       83.46       69.81      5.66 o
   0  -8  10      131.49      123.18      6.21 o
   1  -8  10       19.67       13.87      2.48 o
   2  -8  10      316.32      298.02     14.04 o
   3  -8  10       16.20       20.75      4.02 o
   4  -8  10      247.49      287.93     14.46 o
   5  -8  10      120.07      145.29     14.24 o
   6  -8  10      175.04      194.52     16.26 o
  -5  -7  10       64.75       69.62      6.09 o
  -4  -7  10       33.24       30.81      3.56 o
  -3  -7  10       14.77        7.74      2.28 o
  -2  -7  10      124.81      125.28      6.77 o
  -1  -7  10       34.40       35.96      3.30 o
   0  -7  10      164.69      153.14     10.27 o
   1  -7  10        8.66        4.29      2.87 o
   2  -7  10      134.70      136.29      8.11 o
   3  -7  10       63.14       46.52      4.27 o
   4  -7  10       15.08       19.29      2.82 o
   5  -7  10       67.50       70.17      5.23 o
   6  -7  10        0.20        0.94      2.39 o
  -6  -6  10        5.17        9.57      5.06 o
  -5  -6  10       29.36       25.92      4.43 o
  -4  -6  10       37.13       34.07      3.81 o
  -3  -6  10        0.03       -1.53      1.47 o
  -2  -6  10       27.94       24.15      2.47 o
  -1  -6  10      124.90      115.77      4.93 o
   0  -6  10       76.84       73.80      3.13 o
   1  -6  10       61.73       47.32      3.75 o
   2  -6  10       97.47       76.79      5.52 o
   3  -6  10      194.00      168.86      7.55 o
   4  -6  10        0.53        0.02      2.36 o
   5  -6  10      256.22      291.59     16.22 o
   6  -6  10       26.94       24.32      4.66 o
  -6  -5  10        1.13       -0.66      1.64 o
  -5  -5  10       20.95       26.92      2.71 o
  -4  -5  10        0.06       -2.18      1.51 o
  -3  -5  10       78.98       80.09      4.27 o
  -2  -5  10       12.40       11.96      1.75 o
  -1  -5  10       70.43       83.80      5.96 o
   0  -5  10       65.80       62.91      3.98 o
   1  -5  10      147.18      157.63      6.24 o
   2  -5  10       46.73       34.35      2.35 o
   3  -5  10      153.02      150.89      6.17 o
   4  -5  10       71.29       71.71      5.91 o
   5  -5  10       71.25       75.94      6.83 o
   6  -5  10      147.96      166.07     16.13 o
  -7  -4  10        5.46        5.74      2.67 o
  -6  -4  10        0.00       -0.90      2.01 o
  -5  -4  10       18.86       17.12      2.17 o
  -4  -4  10       32.20       32.15      2.65 o
  -3  -4  10       93.56       83.39      5.93 o
  -2  -4  10       84.29       92.58      4.75 o
  -1  -4  10       58.33       62.33      3.88 o
   0  -4  10      202.79      202.08      7.72 o
   1  -4  10       62.24       58.99      3.70 o
   2  -4  10       33.74       21.54      1.75 o
   3  -4  10      231.24      219.28     11.06 o
   4  -4  10       50.31       47.40      5.00 o
   5  -4  10       41.30       38.22      4.66 o
   6  -4  10      130.41      147.19     12.59 o
  -7  -3  10       16.58       14.07      3.31 o
  -6  -3  10       19.24       12.71      2.23 o
  -5  -3  10       61.06       57.17      5.33 o
  -4  -3  10       62.55       75.27      4.56 o
  -3  -3  10       15.41       14.77      1.62 o
  -2  -3  10      114.68      105.93      7.02 o
  -1  -3  10       31.13       33.09      4.35 o
   0  -3  10        2.27        6.67      2.33 o
   1  -3  10       59.14       56.01      3.38 o
   2  -3  10        3.37        7.60      2.57 o
   3  -3  10       41.54       34.51      3.09 o
   4  -3  10       29.23       39.55      5.21 o
   5  -3  10       13.37       12.62      1.61 o
   6  -3  10       56.57       75.55     10.06 o
  -7  -2  10        5.29        7.61      3.07 o
  -6  -2  10        5.65        5.61      2.23 o
  -5  -2  10      100.63      100.76      5.21 o
  -4  -2  10       51.32       46.80      4.31 o
  -3  -2  10       19.15       20.76      4.10 o
  -2  -2  10      233.02      228.43     11.21 o
  -1  -2  10      145.30      136.61      8.96 o
   0  -2  10       14.10       14.40      1.76 o
   1  -2  10       55.28       42.11      3.94 o
   2  -2  10        3.79        4.62      1.67 o
   3  -2  10       38.58       33.52      3.47 o
   4  -2  10      194.28      210.31     15.90 o
   5  -2  10        6.79        4.64      3.86 o
  -7  -1  10       62.38       74.67      6.43 o
  -6  -1  10        0.49        0.31      1.49 o
  -5  -1  10       17.45       11.48      3.87 o
  -4  -1  10      112.10      106.87      5.04 o
  -3  -1  10       18.99       15.60      4.07 o
  -2  -1  10       10.43       11.76      2.54 o
  -1  -1  10       11.08       14.86      1.98 o
   0  -1  10       77.77       72.20      3.83 o
   1  -1  10       34.98       31.77      3.91 o
   2  -1  10       19.35       23.73      3.31 o
   3  -1  10       26.47       28.57      2.71 o
   4  -1  10        9.86        3.91      3.58 o
   5  -1  10        0.03        0.34      3.24 o
  -7   0  10       52.98       50.77      6.35 o
  -6   0  10       17.12       23.32      2.75 o
  -5   0  10       13.25       12.50      2.24 o
  -4   0  10      184.39      179.91      8.17 o
  -3   0  10       69.48       81.82      4.93 o
  -2   0  10       50.63       40.85      2.72 o
  -1   0  10      401.19      395.98     14.46 o
   0   0  10      121.86      131.01      6.64 o
   1   0  10       14.42       18.34      2.76 o
   2   0  10        6.50        4.73      3.75 o
   3   0  10       23.45       20.69      4.58 o
   4   0  10       12.69        6.42      3.87 o
  -7   1  10        4.57        4.28      2.18 o
  -6   1  10       75.50       97.39      5.17 o
  -5   1  10        0.01       -1.14      1.15 o
  -4   1  10        0.24       11.00      2.99 o
  -3   1  10      114.10      113.80      7.73 o
  -2   1  10       21.18       19.24      2.42 o
  -1   1  10      119.37      107.22      5.34 o
   0   1  10       39.77       40.58      4.03 o
   1   1  10       33.16       30.59      2.98 o
   2   1  10       16.38       17.68      2.21 o
   3   1  10        6.40        1.44      3.16 o
  -7   2  10        0.41       -4.79      5.06 o
  -6   2  10      127.82      130.92     10.13 o
  -5   2  10        4.91        1.28      4.63 o
  -4   2  10        1.19        0.09      1.40 o
  -3   2  10       56.26       55.42      3.89 o
  -2   2  10        0.93        1.92      1.42 o
  -1   2  10      103.42       83.12      8.39 o
   0   2  10      250.48      245.09     12.18 o
   1   2  10       45.74       36.83      5.14 o
   2   2  10       34.18       24.25      6.76 o
  -6   3  10        0.01        8.02      3.97 o
  -5   3  10       15.29       18.61      3.72 o
  -4   3  10       14.63        9.74      2.11 o
  -3   3  10        0.22        4.11      2.75 o
  -2   3  10       41.78       42.18      3.80 o
  -1   3  10       68.91       70.15      4.81 o
   0   3  10      192.60      176.58     11.35 o
  -5   4  10      146.54      138.87      8.69 o
  -4   4  10        2.21       -3.62      2.59 o
  -3   4  10        6.57        6.60      2.33 o
  -2   4  10        3.28        3.71      2.19 o
   0 -10  11       24.85       13.86      3.87 o
   1 -10  11       25.31       18.35      2.92 o
   2 -10  11      137.02      134.38      9.78 o
   3 -10  11        3.06       -0.53      2.21 o
   4 -10  11      172.57      181.99     17.42 o
  -2  -9  11       16.70        8.12      2.59 o
  -1  -9  11        0.52        0.11      1.93 o
   0  -9  11      105.03      115.59      7.15 o
   1  -9  11        0.09        1.11      2.08 o
   2  -9  11       94.60       90.25      5.18 o
   3  -9  11       37.29       42.00      3.77 o
   4  -9  11        6.07        3.86      2.24 o
   5  -9  11        8.39        3.80      3.34 o
  -3  -8  11       53.51       62.08      4.63 o
  -2  -8  11        2.14        2.46      2.09 o
  -1  -8  11       13.38       10.76      2.88 o
   0  -8  11      108.50      117.52      7.07 o
   1  -8  11        3.89       -0.02      2.85 o
   2  -8  11       38.69       30.49      3.28 o
   3  -8  11      114.33      131.95      7.33 o
   4  -8  11       22.37       26.34      2.81 o
   5  -8  11      152.92      159.02     15.75 o
  -4  -7  11        2.60       12.72      5.82 o
  -3  -7  11       25.80       23.24      2.95 o
  -2  -7  11      118.92      121.65      9.87 o
  -1  -7  11       12.80       14.76      2.77 o
   0  -7  11       19.12       15.41      2.71 o
   1  -7  11       83.92       96.82      8.18 o
   2  -7  11       21.00       10.41      3.14 o
   3  -7  11      153.87      148.37     11.36 o
   4  -7  11       11.40       13.78      5.84 o
   5  -7  11       36.26       25.20      4.67 o
  -5  -6  11       37.11       49.55      5.09 o
  -4  -6  11      143.27      151.93      9.78 o
  -3  -6  11       38.88       24.59      4.76 o
  -2  -6  11       89.29       97.53      7.04 o
  -1  -6  11       12.85       14.42      2.32 o
   0  -6  11      112.17      119.82      6.71 o
   1  -6  11       33.43       45.77      5.32 o
   2  -6  11       45.57       44.30      4.47 o
   3  -6  11       46.73       57.44      5.38 o
   4  -6  11        1.58       11.18      5.03 o
   5  -6  11       58.63       33.03      5.56 o
  -5  -5  11      272.36      299.30     16.50 o
  -4  -5  11        6.87       15.67      5.72 o
  -3  -5  11        0.19       -1.80      2.65 o
  -2  -5  11      119.86      117.88      6.38 o
  -1  -5  11       49.05       32.10      3.27 o
   0  -5  11        4.15        5.72      2.33 o
   1  -5  11       17.42       18.18      3.02 o
   2  -5  11       11.99       20.80      3.49 o
   3  -5  11       30.98       33.12      3.20 o
   4  -5  11       97.36      104.39     15.99 o
   5  -5  11        1.08        4.07      2.56 o
  -6  -4  11       15.15        9.77      4.86 o
  -5  -4  11       30.49       41.75      5.11 o
  -4  -4  11       15.41       15.73      3.50 o
  -3  -4  11      190.01      209.46     11.60 o
  -2  -4  11       29.34       45.43      5.06 o
  -1  -4  11       20.28       26.84      3.27 o
   0  -4  11       20.24       21.86      2.27 o
   1  -4  11      148.54      151.39      9.56 o
   2  -4  11        2.95        5.74      1.76 o
   3  -4  11      122.03      119.62      8.76 o
   4  -4  11       42.75       56.68      5.94 o
   5  -4  11       42.92       38.94      5.02 o
  -6  -3  11       85.30       71.35     10.27 o
  -5  -3  11        0.00       -3.47      3.38 o
  -4  -3  11      198.00      220.60      9.55 o
  -3  -3  11        2.54        1.24      2.34 o
  -2  -3  11        2.60        5.57      2.46 o
  -1  -3  11      262.42      250.91     14.89 o
   0  -3  11        1.24        7.74      3.34 o
   1  -3  11      100.37      109.39      5.52 o
   2  -3  11       26.96       31.68      4.14 o
   3  -3  11       19.50       29.17      5.09 o
   4  -3  11       51.74       42.71      7.62 o
  -6  -2  11       82.43       90.29      7.21 o
  -5  -2  11        8.26        9.59      2.64 o
  -4  -2  11       62.49       77.18      5.18 o
  -3  -2  11        0.32       -3.00      2.00 o
  -2  -2  11       44.50       40.77      4.61 o
  -1  -2  11       29.63       37.07      3.48 o
   0  -2  11       15.17       10.80      2.87 o
   1  -2  11       30.34       34.91      3.93 o
   2  -2  11       72.69       65.40      9.81 o
   3  -2  11       14.08       13.08      2.18 o
   4  -2  11       68.88       54.13      8.61 o
  -6  -1  11        6.05        1.11      2.26 o
  -5  -1  11       26.25       29.06      3.21 o
  -4  -1  11        8.94        9.13      3.27 o
  -3  -1  11       16.12       26.25      4.20 o
  -2  -1  11        9.84       12.01      2.34 o
  -1  -1  11        2.35        5.29      1.80 o
   0  -1  11      153.13      187.28     10.34 o
   1  -1  11        4.36        6.72      3.73 o
   2  -1  11      102.33      102.99      8.74 o
   3  -1  11       47.27       32.02      6.99 o
  -6   0  11       13.91        8.28      3.95 o
  -5   0  11       24.95       20.36      4.20 o
  -4   0  11        4.11        3.60      2.78 o
  -3   0  11       49.13       46.20      4.27 o
  -2   0  11        7.41        2.44      1.65 o
  -1   0  11        0.06        1.03      1.55 o
   0   0  11       38.51       20.15      5.87 o
   1   0  11       29.61       20.04      2.84 o
   2   0  11       35.93       28.89      3.87 o
  -6   1  11       15.23       37.07      7.00 o
  -5   1  11       33.80       27.03      3.31 o
  -4   1  11        0.06       -1.03      4.83 o
  -3   1  11       36.09       32.05      3.90 o
  -2   1  11        0.27       -1.19      1.60 o
  -1   1  11       19.20       31.93      4.33 o
   0   1  11       19.17       17.01      3.02 o
   1   1  11       16.82        0.57      4.53 o
  -5   2  11        9.45       23.39      3.66 o
  -4   2  11        7.99        8.98      2.41 o
  -3   2  11        4.26        0.97      4.87 o
  -2   2  11       20.72       26.65      3.57 o
  -1   2  11       69.14       52.96      5.17 o
   0   2  11        9.11        6.53      1.93 o
   0  -9  12      112.55      106.57     11.74 o
   1  -9  12        4.74        5.55      2.54 o
   2  -9  12       30.21       18.68      4.39 o
  -2  -8  12       76.40       71.74      7.04 o
  -1  -8  12       71.80       77.60      7.09 o
   0  -8  12       21.07       19.40      3.77 o
   1  -8  12        7.57       13.31      3.23 o
   2  -8  12       10.41        4.07      3.56 o
   3  -8  12       37.44       40.17      4.96 o
  -3  -7  12        2.24        0.73      3.42 o
  -2  -7  12       83.44       81.25      7.38 o
  -1  -7  12       82.11      100.22      6.40 o
   0  -7  12      209.36      229.02     14.35 o
   1  -7  12       93.62      102.92      8.98 o
   2  -7  12       12.39        6.94      2.21 o
   3  -7  12       81.95       83.76     12.73 o
   4  -7  12       50.27       76.86      7.90 o
  -4  -6  12       16.30       19.64      3.35 o
  -3  -6  12        0.01       -4.09      2.73 o
  -2  -6  12       80.72       86.69      8.26 o
  -1  -6  12       69.21       73.68      5.53 o
   0  -6  12      144.73      169.78     11.08 o
   1  -6  12       77.52       61.46      5.53 o
   2  -6  12        0.03        1.16      2.29 o
   3  -6  12      104.42      108.32      9.93 o
   4  -6  12        9.43       25.23      6.74 o
  -4  -5  12       10.05        6.29      2.77 o
  -3  -5  12       27.57       34.24      5.58 o
  -2  -5  12       38.94       44.88      6.24 o
  -1  -5  12      116.77      114.06      8.29 o
   0  -5  12        8.36        7.18      2.90 o
   1  -5  12      201.02      235.29     15.46 o
   2  -5  12       18.54       15.05      4.26 o
   3  -5  12       43.47       38.21      5.46 o
   4  -5  12       69.16       66.54      7.66 o
  -5  -4  12        3.08        5.33      4.08 o
  -4  -4  12       22.17       24.68      3.49 o
  -3  -4  12        1.64        6.47      2.88 o
  -2  -4  12       12.35        3.01      3.42 o
  -1  -4  12       22.34       26.28      3.53 o
   0  -4  12        9.83        6.08      3.10 o
   1  -4  12       97.17       83.57     14.83 o
   2  -4  12       48.85       45.11      4.63 o
   3  -4  12        1.77        5.65      2.65 o
  -5  -3  12       72.93       84.37      6.26 o
  -4  -3  12       29.59       29.81      4.43 o
  -3  -3  12       16.18       21.09      3.42 o
  -2  -3  12        2.61       -2.77      1.85 o
  -1  -3  12      109.70      113.29      7.96 o
   0  -3  12      109.81      145.15      9.33 o
   1  -3  12        1.21        9.27      5.45 o
   2  -3  12      169.41      187.92     12.94 o
   3  -3  12        0.56        5.47      6.08 o
  -5  -2  12        3.35       13.58      2.76 o
  -4  -2  12       24.84       10.61      5.79 o
  -3  -2  12      134.61      134.23      8.91 o
  -2  -2  12       13.12       23.81      3.50 o
  -1  -2  12       38.89       29.53      3.65 o
   0  -2  12        3.21       20.49      6.74 o
   1  -2  12       12.36        7.87      2.45 o
   2  -2  12       44.41       42.99      5.64 o
  -5  -1  12        4.40        1.78      2.87 o
  -4  -1  12      200.21      235.30     16.60 o
  -3  -1  12       10.50       14.92      2.60 o
  -2  -1  12        3.49       -0.06      2.46 o
  -1  -1  12       27.00       31.15      4.48 o
   0  -1  12       64.24       60.16      9.13 o
   1  -1  12       20.23       25.27      3.89 o
  -4   0  12       13.08       20.14      3.06 o
  -3   0  12       18.38        2.27      4.27 o
  -2   0  12      149.59      152.07     11.21 o
  -1   0  12        4.35       10.35      3.75 o
   0   0  12       12.88        8.88      3.29 o
  -1  -6  13        2.08        1.25      3.83 o
   0  -6  13       14.36        9.56      3.11 o
   1  -6  13       47.86       49.97     10.53 o
  -2  -5  13       27.23       17.70      3.50 o
  -1  -5  13      164.89      199.58     21.28 o
   0  -5  13      125.51      144.83     11.69 o
   1  -5  13       93.60      114.44      9.18 o
  -2  -4  13       25.01       22.77      3.90 o
  -1  -4  13       97.32       92.70      8.85 o
   0  -4  13        8.83        9.33      3.04 o
   1  -4  13        0.30       -4.22      2.85 o
  -2  -3  13       38.52       26.18      4.75 o
  -1  -3  13       60.77       71.62      8.02 o
   0  -3  13      125.83      144.42     11.67 o
 
